# Supplementary material for: Association between malaria and undernutrition among pregnant women at presentation for antenatal care in health facilities in the Mount Cameroon region
Source: PLoS One. 2023 Oct 12;18(10):e0292550. doi: 10.1371/journal.pone.0292550 (PMC10569528; doi:10.1371/journal.pone.0292550)
Supplement: S1 Dataset — (XLSX) [file pone.0292550.s001.xlsx]

## Sheet: Sheet1
ID	SEASON	AGE/YRS	MARITAL STAT.	EDUCATION	Occupation	HOUSE TYPE	HOUSE OWNERSHIP	TOILET TYPE	ASSETS	WATER SOURCE	HOUSEHOLD SIZE	CLINIC VISITS	GA/WEEKS	Parity	GRAVIDITY	IPTp-SP	ITN	ITN USE	IFA	MAL. STAT	PARASITAEMIA	HB	TEMP.	FEBRILE STAT.	DD SCORE
MMH001	Rainy	20	Single	Secondary	H/W	Block	Rent	Flushing	Radio	Community tap	6	4	34	0	1	2	Yes	No	Yes	Neg		12.7	36.6	None	6
MMH002	Rainy	24	Single	Tertiary	Business	Block	Rent	Flushing	Car, Tv	Private tap	4	2	20	0	1	0	Yes	No	Yes	Neg		11.6	36.5	None	4
MMH003	Rainy	28	Married	Secondary	Seamstress	Plank	Own	Pit	Car, Tv, Radio	Community tap	5	7	36	1	2	3 AND MORE	Yes	Yes	Yes	Pos	520	12	37.8	Current Fever	5
MMH004	Rainy	30	Married	Secondary	Business	Block	Own	Flushing	Car, Bicycle, Tv, Radio	Private tap	4	3	35	3	4	3 AND MORE	Yes	Yes	Yes	Neg		11.3	37.1	None	3
MMH005	Rainy	24	Married	Secondary	Business	Block	Rent	Flushing	Bike, Tv	Private tap	6	1	19	1	2	0	Yes	Yes	Yes	Neg		11.3	36.2	None	3
MMH006	Rainy	37	Married	Primary	Business	Plank	Own	Pit	Tv, Radio	Community tap	8	2	24	2	3	0	No	No	Yes	Neg		13.1	36.8	None	3
MMH007	Rainy	28	Married	Secondary	Business	Block	Rent	Flushing	Bike, Tv	Community tap	5	5	28	2	3	2	Yes	Yes	Yes	Neg		11.5	36.7	None	3
MMH008	Rainy	25	Single	Secondary	Seamstress	Block	Rent	Flushing	Tv	Private tap	4	7	34	0	1	2	Yes	No	Yes	Neg		13.6	36.6	None	3
MMH009	Rainy	29	Single	Secondary	Business	Plank	Rent	Pit	Tv	Community tap	10	6	32	2	3	1	Yes	Yes	No	Neg		14.3	35.8	None	4
MMH010	Rainy	26	Married	Tertiary	Student	Block	Rent	Flushing	Tv, Radio	Private tap	6	3	32	2	3	1	Yes	No	Yes	Neg		13.3	36.1	None	3
MMH011	Rainy	30	Married	Secondary	H/W	Block	Rent	Flushing	Tv, Radio	Community tap	9	3	28	2	3	1	Yes	Yes	Yes	Pos	1480	12.9	37.3	None	5
MMH012	Rainy	32	Married	Secondary	Business	Block	Rent	Pit	Tv, Radio	Community tap	8	1	19	0	1	0	Yes	Yes	Yes	Neg		14.2	36.6	None	3
MMH013	Rainy	30	Married	Primary	Business	Block	Rent	Flushing and Pit	Tv, Radio	Community tap	8	3	26	3	4	3 AND MORE	No	No	Yes	Neg		11.6	36.4	None	4
MMH014	Rainy	29	Married	Secondary	H/W	Block	Rent	Flushing	Tv, Radio	Community tap	6	3	33	2	3	2	Yes	No	Yes	Neg		12.6	36.2	None	5
MMH015	Rainy	23	Married	Secondary	Student	Block	Rent	Pit	Bike, Tv, Radio	Community tap	5	6	37	0	1	2	Yes	Yes	Yes	Neg		9.6	36.3	None	4
MMH016	Rainy	24	Single	Secondary	H/W	Plank	Rent	Pit	Tv	Community tap	6	2	24	1	2	0	Yes	Yes	Yes	Pos	120	10	37.3	None	3
MMH017	Rainy	26	Married	Secondary	Seamstress	Block	Own	Flushing	Car, Tv, Radio	Private tap	5	4	33	0	1	2	Yes	Yes	Yes	Neg		12.5	37.4	None	5
MMH018	Rainy	20	Married	Secondary	Student	Block	Rent	Flushing	Bike, Tv, Radio	Private tap	6	2	28	0	1	1	No	No	Yes	Neg		10.6	36.7	None	2
MMH019	Rainy	25	Single	Tertiary	Student	Block	Rent	Flushing	Tv	Private tap	1	2	26	1	2	1	Yes	Yes	Yes	Neg		13.1	36.5	None	5
MMH020	Rainy	22	Single	Secondary	Business	Block	Rent	Flushing	Car, Bicycle, Tv	Community tap	7	4	36	0	1	2	Yes	No	Yes	Neg		9	36.7	Reported history of fever	3
MMH021	Rainy	31	Married	Tertiary	Teacher	Block	Rent	Flushing	Tv, Radio	Private tap	5	2	36	1	4	2	Yes	Yes	Yes	Neg		13	35.9	None	4
MMH022	Rainy	27	Single	Secondary	Student	Block	Rent	Pit	Car, Bicycle, Tv, Radio	Private tap	2	2	18	1	2	0	Yes	No	Yes	Neg		9.5	37.4	Reported history of fever	2
MMH023	Rainy	26	Married	Tertiary	Student	Block	Rent	Flushing	Tv	Private tap	5	4	30	0	1	2	Yes	Yes	Yes	Neg		13.4	37	None	4
MMH024	Rainy	27	Married	Tertiary	Student	Block	Rent	Flushing	Tv, Radio	Private tap	4	2	38	1	2	0	Yes	Yes	Yes	Neg		12.3	36.7	None	5
MMH025	Rainy	30	Married	Tertiary	Civil Servant	Block	Own	Flushing	Car, Tv, Radio	Private tap	5	1	18	2	3	0	Yes	No	Yes	Neg		13	36.5	None	5
MMH026	Rainy	35	Married	Primary	H/W	Block	Rent	Flushing	Car, Tv	Private tap	5	5	30	4	5	0	Yes	Yes	Yes	Neg		13.1	37.1	None	5
MMH027	Rainy	22	Married	Secondary	Hair Dresser	Block	Rent	Flushing	Bike, Tv, Radio	Private tap	2	3	34	0	1	1	Yes	No	Yes	Neg		12.3	36.6	None	3
MMH028	Rainy	23	Married	Secondary	H/W	Block	Own	Flushing	Bike, Tv	Community tap	4	1	17	2	3	0	No	No	No	Neg		10.1	36.3	None	3
MMH029	Rainy	32	Single	Tertiary	Sales Agent	Block	Rent	Flushing	Tv	Private tap	1	5	33	0	1	2	No	No	Yes	Neg		11.5	36.7	None	3
MMH030	Rainy	24	Married	Tertiary	Student	Block	Rent	Flushing and Pit	Car, Tv, Radio	Private tap	7	2	28	0	1	1	Yes	No	Yes	Pos	440	9.5	37.2	None	4
MMH031	Rainy	28	Married	Primary	Seamstress	Block	Rent	Pit	Bike, Tv	Community tap	4	1	25	1	2	0	Yes	No	No	Pos	120	10.9	37.6	Current Fever	3
MMH032	Rainy	39	Married	Secondary	Cleaner	Plank	Rent	Pit	Tv	Community tap	7	5	36	4	5	2	Yes	No	Yes	Neg		11.9	36.4	None	4
MMH033	Rainy	25	Married	Tertiary	H/W	Block	Rent	Flushing	Tv, Radio	Private tap	5	5	35	0	1	1	Yes	Yes	Yes	Neg		13.8	36.2	None	4
MMH034	Rainy	23	Married	Secondary	Student	Plank	Rent	Flushing	Tv, Radio	Community tap	3	5	33	0	1	1	Yes	No	Yes	Neg		12.1	36.4	None	4
MMH035	Rainy	30	Married	Tertiary	Business	Block	Rent	Flushing	Car, Tv, Radio	Private tap	5	3	25	1	2	1	Yes	Yes	Yes	Neg		13.6	37.3	None	5
MMH036	Rainy	28	Married	Tertiary	Teacher	Block	Rent	Pit	Tv, Radio	Community tap	3	2	20	1	3	2	No	No	Yes	Neg		14.2	37.1	None	3
MMH037	Rainy	20	Single	Primary	Student	Block	Rent	Flushing	Car, Tv, Radio	Private tap	2	3	23	0	1	1	No	No	Yes	Pos	280	9.7	37.6	Current Fever	3
MMH038	Rainy	24	Married	Secondary	Student	Block	Rent	Flushing	Tv, Radio	Private tap	8	3	29	0	1	3 AND MORE	Yes	No	Yes	Neg		14.3	36.5	None	3
MMH039	Rainy	36	Married	Primary	H/W	Block	Own	Flushing	Car, Tv, Radio	Private tap	9	4	37	3	4	3 AND MORE	Yes	No	Yes	Neg		10.4	36.8	None	4
MMH040	Rainy	25	Single	Secondary	Student	Block	Rent	Flushing	Tv	Community tap	4	3	37	1	2	2	Yes	No	Yes	Neg		13.5	36.7	None	5
MMH041	Rainy	26	Single	Primary	Seamstress	Plank	Own	Flushing	Tv	Community tap	2	3	35	0	1	2	Yes	No	Yes	Neg		11.5	36.8	None	3
MMH042	Rainy	30	Married	Tertiary	Student	Plank	Rent	Flushing	Tv, Radio	Private tap	7	1	23	3	5	0	No	No	No	Neg		10.3	36.7	None	3
MMH043	Rainy	25	Single	Tertiary	Agriculturist	Block	Rent	Flushing	Car, Tv	Private tap	2	3	21	0	1	1	Yes	Yes	Yes	Neg		11.9	36.7	None	3
MMH044	Rainy	31	Single	Tertiary	Student	Block	Rent	Flushing	Tv, Radio	Private tap	1	1	17	4	5	0	No	No	Yes	Pos	120	8.7	36.9	None	4
MMH045	Rainy	28	Married	Tertiary	Teacher	Block	Rent	Pit	Bike, Tv, Radio	Private tap	6	5	33	2	3	2	Yes	Yes	Yes	Neg		13.7	36.4	None	6
MMH046	Rainy	24	Married	Tertiary	Student	Block	Rent	Flushing	Tv	Private tap	3	2	22	0	1	0	Yes	Yes	Yes	Neg		12	37.2	None	4
MMH047	Rainy	26	Married	Secondary	Seamstress	Block	Own	Flushing	Car, Tv, Radio	Community tap	5	5	35	2	3	2	Yes	No	Yes	Neg		11.8	37	None	3
MMH048	Rainy	29	Married	Secondary	Business	Block	Rent	Flushing	Car, Tv	Private tap	6	3	25	1	2	1	Yes	Yes	Yes	Neg		11.8	36.6	None	3
MMH049	Rainy	36	Married	Primary	Business	Block	Rent	Pit	Car, Tv	Private tap	4	5	40	3	4	2	Yes	No	Yes	Neg		12.1	36.7	None	5
MMH050	Rainy	22	Single	Tertiary	Student	Block	Rent	Flushing	Tv	Private tap	5	2	29	0	1	1	Yes	Yes	Yes	Neg		11.8	35.8	None	4
MMH051	Rainy	34	Single	Secondary	Business	Block	Rent	Flushing	Tv	Private tap	1	4	33	3	4	2	Yes	Yes	Yes	Pos	200	13.3	36.3	None	4
MMH052	Rainy	30	Married	Tertiary	Teacher	Block	Own	Flushing and Pit	Car, Tv, Radio	Private tap	9	2	23	3	4	0	Yes	No	Yes	Pos	4280	10.7	37.7	Current Fever	1
MMH053	Rainy	31	Married	Primary	Hair Dresser	Block	Own	Flushing	Bike, Tv	Private tap	6	2	36	3	4	2	Yes	Yes	Yes	Neg		12	35.9	None	3
MMH054	Rainy	36	Single	Tertiary	Teacher	Block	Rent	Flushing	Tv, Radio	Private tap	3	3	28	1	2	1	Yes	Yes	Yes	Neg		11.9	36.7	None	4
BIHC001	Rainy	26	Married	Tertiary	Receptionist	Block	Own	Flushing	Car, Tv	Private tap	5	5	39	2	3	2	Yes	No	Yes	Pos	120	10.8	37.6	Current Fever	2
BIHC002	Rainy	27	Married	Secondary	Business	Plank	Own	Pit	Bike, Tv, Radio	Private tap	5	3	34	1	2	1	Yes	Yes	Yes	Pos	240	9.6	36.5	None	3
BIHC003	Rainy	28	Single	Primary	Seamstress	Plank	Rent	Pit	Bike, Tv	Community tap	2	1	17	1	4	0	Yes	Yes	No	Neg		12.3	36.7	None	4
BIHC004	Rainy	37	Married	Primary	Seamstress	Block	Rent	Pit	Tv	Community tap	6	4	41	3	4	2	Yes	Yes	Yes	Neg		10.7	35.8	None	4
BIHC005	Rainy	21	Single	Secondary	Student	Block	Rent	Pit	Bike, Tv, Radio	Private tap	7	2	25	0	1	0	Yes	Yes	No	Neg		11.9	37.2	None	3
BIHC006	Rainy	22	Single	Tertiary	H/W	Block	Own	Flushing	Tv	Community tap	3	5	39	0	1	1	Yes	No	Yes	Neg		10.8	36.3	None	3
BIHC007	Rainy	27	Married	Primary	Hair Dresser	Plank	Own	Pit	Tv	Private tap	4	2	21	2	3	1	Yes	Yes	Yes	Neg		11.2	35.9	None	3
BIHC008	Rainy	29	Married	Secondary	Hair Dresser	Block	Rent	Flushing	Tv	Private tap	2	1	16	0	1	0	No	No	No	Neg		13	36.3	None	3
BIHC009	Rainy	30	Single	Tertiary	Hair Dresser	Plank	Rent	Pit	Car, Bicycle, Tv	Private tap	4	4	39	1	2	2	No	No	Yes	Neg		11.6	36.9	None	3
BIHC010	Rainy	25	Single	Secondary	Teacher	Plank	Own	Pit	Car, Tv, Radio	Community tap	5	5	41	0	1	3 AND MORE	No	No	Yes	Neg		11.7	37.1	None	4
BIHC011	Rainy	26	Married	Tertiary	Business	Block	Rent	Flushing	Tv	Private tap	4	1	20	0	1	0	No	No	No	Pos	200	10.9	36.8	None	4
BIHC012	Rainy	26	Married	Secondary	Business	Block	Rent	Flushing	Tv	Private tap	2	4	41	1	2	2	Yes	Yes	Yes	Neg		12.7	36.4	None	5
BIHC013	Rainy	24	Married	Secondary	Student	Block	Rent	Flushing	Tv	Private tap	3	1	23	0	1	1	No	No	Yes	Neg		11.4	36.2	None	3
BIHC014	Rainy	27	Married	Tertiary	Secretary	Block	Rent	Flushing	Tv	Private tap	3	3	30	0	1	1	Yes	No	Yes	Neg		12.2	36.9	None	5
BIHC015	Rainy	26	Single	Secondary	Seamstress	Plank	Own	Pit	Tv	Community tap	4	3	29	2	3	1	No	No	Yes	Neg		12.3	35.7	None	3
BIHC016	Rainy	25	Single	Tertiary	H/W	Plank	Own	Pit	Tv	Private tap	3	3	37	1	2	2	No	No	Yes	Neg		11.7	36.8	None	4
BIHC017	Rainy	25	Married	Tertiary	Secretary	Block	Rent	Flushing	Tv	Private tap	2	1	17	0	1	0	No	No	Yes	Neg		14.3	35.8	None	4
BIHC018	Rainy	36	Married	Tertiary	Court Registra	Block	Own	Flushing	Bike, Tv	Private tap	3	4	38	3	4	3 AND MORE	Yes	No	Yes	Neg		10.1	36.7	Reported history of fever	4
BIHC019	Rainy	26	Married	Primary	Seamstress	Plank	Own	Pit	Bike, Tv	Community tap	6	2	38	0	1	2	Yes	Yes	Yes	Pos	160	10.6	36.4	None	4
BIHC020	Rainy	25	Single	Tertiary	Student	Block	Rent	Flushing	Tv	Community tap	3	4	29	0	1	2	Yes	Yes	Yes	Neg		12.4	36.6	None	4
BIHC021	Rainy	34	Married	Secondary	Nurse	Block	Own	Flushing	Car, Tv, Radio	Private tap	4	6	40	1	2	3 AND MORE	Yes	No	Yes	Neg		11.6	36.6	None	4
BIHC022	Rainy	32	Single	Tertiary	Business	Block	Own	Flushing	Car, Tv, Radio	Private tap	5	3	35	1	2	3 AND MORE	Yes	Yes	Yes	Neg		12.8	36.9	None	4
BIHC023	Rainy	30	Married	Secondary	H/W	Block	Rent	Flushing	Tv	Private tap	8	2	26	1	3	2	Yes	No	Yes	Pos	440	8.9	37.1	None	4
BIHC024	Rainy	26	Married	Tertiary	Student	Block	Rent	Flushing	Tv, Radio	Private tap	3	6	38	0	1	2	Yes	Yes	Yes	Neg		11.1	37	None	4
BIHC025	Rainy	27	Single	Secondary	Business	Block	Own	Flushing	Car, Tv	Private tap	5	4	39	2	3	2	No	No	Yes	Neg		13.3	37	None	5
BIHC026	Rainy	39	Married	Primary	Military	Block	Rent	Flushing	Car, Tv, Radio	Private tap	5	2	39	3	4	1	No	No	Yes	Neg		11.7	37.1	None	3
BIHC027	Rainy	27	Married	Primary	Seamstress	Block	Rent	Pit	Tv, Radio	Private tap	5	2	36	4	4	1	Yes	Yes	Yes	Neg		9.2	36.2	None	3
BIHC028	Rainy	25	Single	Tertiary	Student	Block	Rent	Flushing	Tv	Private tap	2	2	25	0	1	1	Yes	Yes	Yes	Neg		11.2	36.2	None	3
BIHC029	Rainy	26	Married	Primary	Seamstress	Block	Rent	Pit	Bike, Tv	Private tap	5	3	25	2	5	1	Yes	No	Yes	Neg		10.5	36.8	None	3
BIHC030	Rainy	23	Single	Secondary	Secretary	Block	Own	Flushing	Tv	Private tap	2	3	29	0	1	2	Yes	Yes	Yes	Neg		10	36.3	None	2
BIHC031	Rainy	39	Married	Tertiary	Teacher	Block	Rent	Flushing	Tv, Radio	Private tap	3	2	26	0	1	0	Yes	Yes	Yes	Neg		8.8	36.5	None	4
BIHC032	Rainy	25	Single	Tertiary	Student	Block	Own	Flushing and Pit	Bike, Tv, Radio	Community tap	6	3	34	0	1	3 AND MORE	No	No	Yes	Neg		11.4	36.3	None	4
BIHC033	Rainy	28	Married	Secondary	Business	Plank	Own	Flushing and Pit	Tv, Radio	Community tap	8	1	31	4	5	1	Yes	Yes	Yes	Neg		10.7	36.4	None	3
BIHC034	Rainy	33	Single	Tertiary	Lecturer	Block	Rent	Flushing	Tv	Private tap	2	4	34	0	1	2	Yes	No	Yes	Neg		9.7	37.2	None	3
BIHC035	Rainy	30	Married	Tertiary	Acountant	Block	Rent	Flushing	Car, Tv	Private tap	6	4	29	1	2	1	Yes	No	Yes	Neg		11.3	37.1	None	4
BIHC036	Rainy	32	Single	Tertiary	Student	Plank	Own	Pit	Tv, Radio	Community tap	3	2	25	1	2	1	Yes	Yes	Yes	Pos	120	12.9	37.3	None	3
BIHC037	Rainy	19	Single	Secondary	Student	Plank	Rent	Pit	Tv	Community tap	3	1	23	0	1	1	No	No	No	Pos	200	12	36.8	None	3
BIHC038	Rainy	27	Married	Secondary	H/W	Block and Plank	Own	Pit	Tv, Radio	Community tap	4	2	18	0	1	1	Yes	No	Yes	Neg		9.6	36.3	None	4
BIHC039	Rainy	28	Married	Tertiary	Business	Plank	Rent	Pit	Tv	Private tap	3	3	31	0	3	1	Yes	Yes	Yes	Neg		11.1	35.5	None	3
BIHC040	Rainy	27	Single	Secondary	Secretary	Block	Own	Flushing and Pit	Car, Tv, Radio	Private tap	9	1	19	0	1	0	Yes	No	No	Neg		12	36	None	5
BIHC041	Rainy	22	Married	Tertiary	Student	Block	Own	Flushing	Car, Tv	Private tap	6	1	17	0	1	0	Yes	No	No	Neg		12.5	36.2	None	4
BIHC042	Rainy	27	Single	Secondary	Seamstress	Block	Own	Flushing	Tv	Private tap	10	2	29	4	5	1	No	No	Yes	Neg		9.4	36	None	4
BIHC043	Rainy	30	Married	Secondary	Hair Dresser	Block and Plank	Rent	Pit	Tv	Community tap	5	3	29	4	5	2	No	No	Yes	Neg		10.3	36.5	None	3
BIHC044	Rainy	27	Married	Secondary	Business	Plank	Rent	Pit	Tv, Radio	Community tap	2	1	11	0	1	0	Yes	Yes	Yes	Neg		13.4	36.3	None	4
BIHC045	Rainy	34	Married	Secondary	Teacher	Block	Rent	Flushing	Tv	Community tap	7	4	32	2	4	2	Yes	No	Yes	Neg		11.9	36.2	None	4
BIHC046	Rainy	25	Married	Secondary	Student	Block	Own	Flushing	Tv	Community tap	5	1	7	0	1	0	No	No	No	Neg		13	36.7	None	3
BIHC047	Rainy	33	Single	Tertiary	Secretary	Block	Rent	Flushing	Tv, Radio	Community tap	2	3	34	0	2	2	Yes	Yes	Yes	Pos	320	11.3	35.8	None	3
BIHC048	Rainy	21	Single	Secondary	Student	Block	Rent	Flushing	Tv, Radio	Private tap	4	4	40	0	1	2	Yes	No	Yes	Neg		10.9	36.3	None	3
BIHC049	Rainy	38	Married	Tertiary	Teacher/Nursing	Block	Rent	Flushing	Tv	Private tap	6	3	33	4	7	0	Yes	Yes	Yes	Neg		8.7	36.3	None	4
BIHC050	Rainy	20	Single	Secondary	Student	Block	Own	Flushing	Tv	Private tap	9	2	30	0	1	0	No	No	Yes	Pos	5040	9.3	37.7	Current Fever	3
BIHC051	Rainy	19	Married	Secondary	Seamstress	Block	Rent	Flushing	Tv, Radio	Community tap	3	4	39	0	1	3 AND MORE	Yes	Yes	Yes	Neg		13.6	35.8	None	4
BIHC052	Rainy	31	Married	Secondary	Business	Plank	Own	Pit	Tv, Radio	Community tap	6	3	33	3	4	2	Yes	Yes	Yes	Neg		12.1	35.6	None	5
BIHC053	Rainy	23	Married	Tertiary	Logistician	Block	Rent	Flushing	Tv, Radio	Private tap	3	4	37	0	1	3 AND MORE	Yes	No	Yes	Pos	80	7.8	36.8	None	3
BIHC054	Rainy	35	Married	Secondary	Business	Block	Rent	Flushing	Tv, Radio	Private tap	6	3	35	3	4	0	Yes	No	Yes	Pos	201	11.5	37.4	None	4
BIHC055	Rainy	24	Single	Tertiary	Student	Block	Rent	Flushing	Tv, Radio	Private tap	2	5	41	0	1	3 AND MORE	Yes	No	Yes	Neg		12	36.7	None	4
BIHC056	Rainy	29	Single	Primary	Seamstress	Block	Own	Pit	Tv	Private tap	11	3	35	3	4	2	Yes	No	Yes	Neg		12.3	36.4	None	4
BIHC057	Rainy	26	Married	Tertiary	Business	Block	Own	Pit	Tv	Community tap	7	1	16	1	2	0	Yes	Yes	Yes	Neg		11.3	35.7	None	4
BIHC058	Rainy	23	Single	Secondary	Student	Plank	Own	Pit	Tv	Community tap	4	2	30	0	1	0	No	No	Yes	Pos	87	11.5	36.9	None	4
BIHC059	Rainy	24	Married	Tertiary	Teacher	Block	Own	Flushing	Car, Bicycle, Tv, Radio	Private tap	5	3	28	1	2	1	Yes	Yes	Yes	Neg		13.3	36.3	None	5
BIHC060	Rainy	26	Married	Secondary	Teacher	Block	Rent	Pit	Tv	Private tap	5	5	41	1	2	3 AND MORE	Yes	Yes	Yes	Neg		12.4	35.8	None	5
BIHC061	Rainy	29	Married	Secondary	H/W	Plank	Own	Pit	Bike, Tv	Community tap	5	4	41	2	3	3 AND MORE	Yes	Yes	Yes	Neg		12.3	36.7	None	4
BIHC062	Rainy	22	Single	Tertiary	Student	Block	Rent	Flushing	Tv, Radio	Private tap	1	4	42	0	1	3 AND MORE	Yes	Yes	Yes	Pos	102	11.6	35.7	None	4
BIHC063	Rainy	18	Single	Secondary	Student	Block	Rent	Pit	Tv, Radio	Community tap	6	2	30	0	1	1	Yes	Yes	Yes	Neg		10.5	36.1	None	3
BIHC064	Rainy	27	Married	Tertiary	Business	Block	Rent	Flushing	Tv, Radio	Community tap	4	2	35	1	2	0	Yes	Yes	Yes	Neg		11.2	36.3	None	3
BIHC065	Rainy	22	Single	Tertiary	H/W	Block	Own	Flushing	Car, Tv, Radio	Private tap	3	3	22	0	1	0	No	No	Yes	Neg		11.6	36.6	None	4
BIHC066	Rainy	30	Married	Tertiary	Teacher	Block	Rent	Flushing	Tv, Radio	Private tap	4	3	38	1	2	2	Yes	Yes	Yes	Neg		11.3	35.6	None	4
BIHC067	Rainy	40	Married	Tertiary	Social Worker	Block	Rent	Flushing and Pit	Tv	Private tap	3	3	21	2	4	0	Yes	Yes	Yes	Neg		12.1	36.7	None	4
BIHC068	Rainy	31	Single	Secondary	Business	Plank	Rent	Pit	Tv	Community tap	4	3	37	2	3	2	No	No	Yes	Neg		10.6	35.4	None	4
BIHC069	Rainy	28	Married	Tertiary	H/W	Block	Own	Flushing	Tv, Radio	Private tap	4	4	38	0	1	1	Yes	No	Yes	Neg		12.6	36.8	None	4
BIHC070	Rainy	26	Married	Primary	Seamstress	Block	Own	Pit	Bike, Tv, Radio	Private tap	8	3	41	0	1	3 AND MORE	Yes	Yes	Yes	Pos	160	10.7	36.4	None	3
BIHC071	Rainy	37	Married	Primary	Business	Block	Rent	Flushing	Car, Tv, Radio	Private tap	5	2	6	2	3	0	No	No	Yes	Neg		11.1	36.5	None	4
BIHC072	Rainy	26	Married	Tertiary	H/W	Block	Rent	Flushing	Tv	Private tap	2	5	39	0	1	3 AND MORE	No	No	Yes	Neg		11.7	37.3	None	4
BIHC073	Rainy	32	Married	Tertiary	Commercial Delegate	Block	Rent	Flushing	Tv, Radio	Private tap	4	1	21	2	3	0	Yes	No	No	Pos	240	12.2	36.8	None	4
BIHC074	Rainy	25	Single	Tertiary	H/W	Block	Own	Flushing	Tv, Radio	Private tap	5	6	42	0	1	2	Yes	No	Yes	Neg		11.8	35.6	None	3
BIHC075	Rainy	26	Single	Secondary	Business	Block and Plank	Rent	Pit	Tv	Community tap	2	1	17	2	3	0	No	No	No	Neg		10.6	36.7	Reported history of fever	3
BIHC076	Rainy	23	Married	Secondary	Hair Dresser	Block	Rent	Flushing	Tv, Radio	Private tap	2	2	19	1	2	1	Yes	No	Yes	Pos	240	12.1	37.9	Current Fever	3
BIHC077	Rainy	35	Married	Primary	Farmer	Block	Rent	Flushing	Bike, Tv	Private tap	7	1	31	6	7	0	Yes	No	Yes	Neg		9.8	35.7	None	4
BIHC078	Rainy	27	Married	Secondary	Catera	Plank	Rent	Pit	Tv	Private tap	3	2	30	2	3	1	Yes	Yes	Yes	Pos	120	10.6	35.8	None	3
BIHC079	Rainy	29	Married	Secondary	Seamstress	Plank	Own	Pit	Bike/ None	Community tap	7	1	21	5	6	0	Yes	Yes	Yes	Neg		10.1	35.7	None	3
BIHC080	Rainy	27	Married	Tertiary	Teacher	Block	Own	Flushing	Tv	Community tap	2	1	20	0	1	0	Yes	Yes	Yes	Pos	320	8.6	37.8	Current Fever	4
BIHC081	Rainy	26	Single	Tertiary	Student	Plank	Rent	Pit	Tv, Radio	Private tap	5	1	17	0	1	0	Yes	No	Yes	Neg		12.1	35.9	None	5
BIHC082	Rainy	29	Married	Tertiary	Nurse	Block	Rent	Pit	Tv, Radio	Private tap	6	1	14	2	3	0	Yes	No	No	Neg		9.5	37.2	Reported history of fever	4
BIHC083	Rainy	30	Married	Secondary	Seamstress	Block	Rent	Pit	Tv	Private tap	4	1	20	2	3	0	Yes	Yes	No	Neg		10.1	36.5	None	3
BIHC084	Rainy	34	Married	Tertiary	Student	Block	Rent	Flushing	Tv, Radio	Private tap	2	1	32	1	2	0	No	No	No	Pos	80	11.9	37.6	Current Fever	3
BIHC085	Rainy	29	Single	Secondary	Seamstress	Block	Rent	Flushing	Tv, Radio	Private tap	1	4	33	0	2	1	No	No	Yes	Pos	160	11	36.7	None	3
BIHC086	Rainy	25	Single	Tertiary	Student	Block	Rent	Flushing	Tv	Community tap	3	2	30	0	1	1	Yes	Yes	Yes	Pos	160	10.6	36.1	None	4
BIHC087	Rainy	23	Married	Tertiary	Student	Block	Rent	Flushing	Tv, Radio	Private tap	2	1	26	0	1	0	Yes	Yes	No	Neg		11.2	35.8	None	3
BIHC088	Rainy	34	Married	Tertiary	Civil Servant	Block	Rent	Flushing	Car, Tv, Radio	Private tap	5	1	13	2	3	0	No	No	Yes	Pos	240	8.7	37.8	Current Fever	2
BIHC089	Rainy	21	Single	Secondary	Student	Block	Rent	Pit	Car, Tv, Radio	Private tap	5	3	38	0	1	2	Yes	No	Yes	Neg		11.9	36.6	None	4
BIHC090	Rainy	18	Married	Secondary	H/W	Block	Rent	Pit	Tv, Radio	Private tap	2	2	29	0	1	1	Yes	Yes	Yes	Neg		11.3	36.4	None	4
BIHC091	Rainy	46	Married	Secondary	Secretary	Block	Rent	Pit	Tv, Radio	Community tap	4	3	35	3	4	1	No	No	Yes	Pos	160	11.7	36.8	None	4
BIHC092	Rainy	21	Single	Secondary	Student	Block	Rent	Flushing	Car, Tv, Radio	Private tap	3	2	25	0	1	1	Yes	No	Yes	Pos	400	9.1	37.3	None	4
BIHC093	Rainy	27	Married	Tertiary	Business	Block	Rent	Flushing	Tv	Private tap	2	3	25	1	2	0	No	No	Yes	Neg		11.3	35.4	None	4
BIHC094	Rainy	38	Married	Tertiary	Elecam	Plank	Own	Pit	Tv, Radio	Private tap	6	2	31	3	4	0	Yes	Yes	Yes	Neg		10.9	36.7	None	4
BIHC095	Rainy	22	Single	Secondary	Hair Dresser	Block	Own	Pit	Tv, Radio	Community tap	10	1	16	0	1	0	Yes	No	Yes	Neg		9.6	36.7	None	3
BIHC096	Rainy	24	Single	Tertiary	Student	Block	Own	Flushing and Pit	Tv, Radio	Community tap	6	3	32	0	1	1	Yes	Yes	Yes	Neg		11.4	36.2	None	4
BIHC097	Rainy	28	Married	Secondary	Seamstress	Block	Rent	Pit	Tv, Radio	Community tap	7	2	35	2	3	0	Yes	No	Yes	Neg		11.2	36.3	None	4
BIHC098	Rainy	19	Single	Secondary	Student	Block	Own	Flushing	Tv, Radio	Community tap	4	3	26	0	1	1	Yes	No	No	Neg		10.7	36	None	3
BIHC099	Rainy	25	Single	Tertiary	Teacher	Block	Own	Flushing	Car, Tv, Radio	Private tap	7	2	23	0	1	1	Yes	No	Yes	Neg		10.3	36	None	3
BIHC100	Rainy	27	Married	Secondary	Teacher	Block	Rent	Flushing	Tv, Radio	Private tap	4	1	13	2	3	0	Yes	Yes	No	Neg		11.9	36.4	None	4
BIHC101	Rainy	30	Single	Tertiary	H/W	Block	Rent	Flushing	Tv	Community tap	1	3	39	1	2	1	No	No	Yes	Pos	86	11.9	36.3	None	3
BIHC102	Rainy	26	Single	Tertiary	Court Registra	Block	Rent	Flushing	Tv	Private tap	2	2	27	0	2	1	Yes	No	Yes	Pos	160	10.3	37.6	Current Fever	3
BIHC103	Rainy	38	Married	Tertiary	Cashier	Block	Rent	Flushing	Car, Tv	Private tap	7	1	14	2	3	0	No	No	No	Pos	400	11.1	37.1	None	4
BIHC104	Rainy	18	Single	Secondary	Student	Block	Own	Flushing and Pit	Car, Tv, Radio	Community tap	7	1	26	0	1	0	Yes	No	No	Neg		9.1	37.1	None	3
BIHC105	Rainy	34	Married	Primary	Hair Dresser	Block	Own	Pit	Tv, Radio	Community tap	3	3	34	3	4	2	No	No	Yes	Pos	160	10.8	36.3	None	1
BIHC106	Rainy	27	Single	Primary	Business	Block and Plank	Own	Pit	Tv	Community tap	6	2	28	3	5	0	Yes	Yes	Yes	Pos	148	10.8	36.7	None	3
BIHC107	Rainy	22	Single	Secondary	Student	Block	Own	Flushing	Tv, Radio	Private tap	6	3	33	0	2	1	No	No	Yes	Neg		11.1	36.3	None	3
BIHC108	Rainy	30	Married	Secondary	Business	Block	Own	Pit	Car,Tv	Community tap	4	2	34	2	4	1	Yes	No	Yes	Pos	107	11.3	37	None	3
BIHC109	Rainy	22	Married	Tertiary	Student	Block	Rent	Flushing	Tv	Private tap	2	1	25	0	1	0	No	No	No	Pos	207	11.1	37	None	4
BIHC110	Rainy	27	Married	Tertiary	Lawyer	Block	Rent	Flushing	Car, Tv	Private tap	2	5	38	1	2	3 AND MORE	Yes	No	Yes	Neg		12.4	36.4	None	4
BIHC111	Rainy	18	Married	Secondary	H/W	Plank	Own	Pit	Tv, Radio	Private tap	8	3	37	0	1	2	Yes	Yes	Yes	Neg		12.4	37	None	4
BIHC112	Rainy	26	Single	Tertiary	Teacher	Plank	Rent	Pit	Tv	Community tap	6	4	36	0	1	2	Yes	No	Yes	Neg		11.2	37.1	None	3
BIHC113	Rainy	15	Married	Secondary	Hair Dresser	Block	Own	Pit	Tv, Radio	Community tap	10	1	22	0	1	0	No	No	No	Neg		9.7	36.7	None	3
BIHC114	Rainy	28	Single	Primary	Business	Plank	Own	Pit	Tv	Community tap	2	3	36	1	2	1	Yes	Yes	Yes	Neg		9.2	36.6	Reported history of fever	3
BIHC115	Rainy	25	Single	Tertiary	Student	Plank	Rent	Pit	Tv	Community tap	1	3	31	0	1	2	Yes	Yes	Yes	Pos	360	10	36.1	None	4
BIHC116	Rainy	29	Married	Primary	Seamstress	Block	Own	Pit	Tv	Community tap	3	2	29	1	2	1	Yes	Yes	Yes	Neg		10.8	36.7	Reported history of fever	4
BIHC117	Rainy	21	Married	Secondary	Seamstress	Block	Own	Flushing	Bike,Tv	Private tap	2	2	24	0	1	3 AND MORE	Yes	Yes	Yes	Neg		9.2	35.5	None	3
MMH055	Rainy	23	Married	Secondary	Business	Block	Rent	Pit	Tv	Private tap	3	1	22	1	2	0	No	No	Yes	Neg		10.3	35.8	None	3
MMH056	Rainy	37	Married	Primary	Business	Block	Rent	Pit	Tv	Private tap	5	5	30	3	4	1	Yes	Yes	Yes	Neg		11.1	36.5	None	4
MMH057	Rainy	25	Married	Secondary	Hair Dresser	Block	Rent	Flushing	Car, Tv	Community tap	4	1	32	2	3	1	No	No	Yes	Neg		9.3	36.3	None	3
MMC001	Rainy	33	Married	Secondary	Business	Plank	Own	Pit	Tv, Radio	Community tap	6	3	31	2	5	1	No	No	Yes	Pos	200	11.7	37.7	Current Fever	4
MMC002	Rainy	19	Married	Primary	Seamstress	Block	Rent	Pit	Bike, Tv	Community tap	8	2	27	0	1	1	No	No	Yes	Neg		11.2	36.2	None	4
MMC003	Rainy	32	Married	Primary	Farmer	Block	Rent	Pit	Tv, Radio	Community tap	6	4	33	4	5	2	Yes	Yes	Yes	Pos	120	11.9	36.2	None	4
MMC004	Rainy	30	Married	Secondary	Teacher	Block	Own	Pit	Tv, Radio	Community tap	3	5	38	2	3	3 AND MORE	Yes	Yes	Yes	Neg		11.5	36.1	None	4
MMC005	Rainy	18	Single	Secondary	Student	Plank	Own	Pit	Bike, Tv	Community tap	10	4	37	0	1	3 AND MORE	No	No	Yes	Neg		11.2	36.5	None	4
MMC006	Rainy	23	Married	Secondary	H/W	Block	Rent	Flushing	Tv, Radio	Community tap	6	1	22	1	2	0	Yes	Yes	No	Neg		10	35.9	None	3
MMC007	Rainy	21	Married	Secondary	Student	Block	Rent	Pit	Tv, Radio	Community tap	2	3	26	0	1	2	Yes	Yes	Yes	Neg		9.1	35.7	None	3
MMC008	Rainy	22	Single	Tertiary	Nurse	Block	Rent	Flushing	Tv, Radio	Private tap	5	2	30	0	1	1	Yes	Yes	Yes	Neg		11.3	37.1	None	3
MMC009	Rainy	24	Single	Secondary	Business	Block	Rent	Pit	Bike, Tv, Radio	Community tap	3	3	33	1	2	3 AND MORE	Yes	Yes	Yes	Neg		9.7	36.4	Reported history of fever	3
MMC010	Rainy	25	Married	Secondary	H/W	Plank	Own	Pit	Tv, Radio	Community tap	5	2	30	3	4	0	No	No	Yes	Pos	360	8.9	35.8	None	3
MMC011	Rainy	34	Married	Primary	Seamstress	Plank	Own	Pit	Tv	Community tap	4	3	36	1	2	3 AND MORE	No	No	Yes	Neg		13.1	37.2	None	3
MMC012	Rainy	40	Married	Primary	Business	Block	Rent	Pit	Car, Tv, Radio	Community tap	6	2	40	3	5	1	Yes	Yes	Yes	Neg		11.9	35.7	None	3
MMC013	Rainy	21	Single	Secondary	Student	Plank	Own	Pit	Tv	Community tap	9	3	29	0	1	3 AND MORE	No	No	Yes	Neg		9.7	37.1	Reported history of fever	3
MMC014	Rainy	21	Married	Primary	H/W	Block	Rent	Pit	Tv	Community tap	5	2	22	0	1	2	No	No	Yes	Neg		10.6	36.2	None	3
MMC015	Rainy	28	Married	Secondary	H/W	Block	Rent	Pit	Bike, Tv, Radio	Community tap	4	2	18	2	3	1	Yes	Yes	No	Neg		10.7	35.6	None	3
MMC016	Rainy	23	Married	Tertiary	Teacher	Block	Rent	Pit	Tv	Private tap	3	3	31	0	1	3 AND MORE	Yes	No	Yes	Neg		11.4	36.3	None	3
MMC017	Rainy	23	Single	Secondary	Student	Block	Own	Pit	Bike/ None	Community tap	5	2	28	0	1	1	Yes	Yes	Yes	Neg		10.8	36.4	Reported history of fever	3
MMC018	Rainy	18	Single	Secondary	Student	Block	Rent	Flushing	Bike, Tv, Radio	Community tap	2	2	25	0	1	2	No	No	Yes	Neg		11.1	36.6	None	3
MMC019	Rainy	18	Married	Tertiary	H/W	Block	Rent	Flushing	Tv	Community tap	5	3	34	1	2	1	No	No	Yes	Neg		9.3	37	Reported history of fever	3
MMC020	Rainy	33	Married	Secondary	Business	Plank	Rent	Pit	Bike,Tv, Radio	Community tap	4	2	25	4	5	2	Yes	Yes	No	Neg		9.8	37.2	Reported history of fever	3
MMC021	Rainy	32	Married	Primary	Business	Block	Rent	Pit	Tv	Private tap	5	2	32	4	7	2	Yes	Yes	Yes	Neg		13.2	36.2	None	4
MMC022	Rainy	17	Single	Secondary	Student	Block	Rent	Pit	None	Community tap	2	2	13	0	1	2	No	No	Yes	Neg		9.2	36.7	None	3
MMC023	Rainy	24	Married	Secondary	H/W	Block	Rent	Pit	Tv	Private tap	3	2	29	0	1	2	No	No	Yes	Neg		12.4	36.3	Reported history of fever	5
MMC024	Rainy	28	Married	Primary	Hair Dresser	Block	Rent	Pit	Bike, Tv	Community tap	4	1	22	2	3	0	No	No	No	Neg		9.1	37.2	None	3
MMC025	Rainy	15	Single	Secondary	Student	Plank	Own	Pit	Radio	Community tap	4	4	34	0	1	3 AND MORE	No	No	Yes	Neg		11.4	37.1	None	4
MMC026	Rainy	20	Married	Secondary	H/W	Block	Rent	Flushing	Radio	Community tap	3	5	41	1	3	3 AND MORE	No	No	Yes	Neg		11.9	37.1	None	4
MMC027	Rainy	24	Married	Tertiary	Business	Block	Own	Pit	Bike, Tv	Community tap	4	1	30	1	2	0	No	No	No	Neg		10.4	36.3	None	4
MMC028	Rainy	32	Married	Secondary	H/W	Plank	Own	Flushing	Bike, Tv	Private tap	2	2	31	5	6	2	Yes	Yes	Yes	Neg		10.6	36.7	None	4
MMC029	Rainy	26	Married	Primary	Business	Block	Own	Flushing	Bike, Tv, Radio	Private tap	4	4	36	2	4	3 AND MORE	Yes	Yes	Yes	Pos	120	10.5	37.6	Current Fever	2
MMC030	Rainy	35	Married	Tertiary	Finance Officer/ C.Servant	Block	Rent	Flushing	Car,Bicycle, Tv, Radio	Private tap	5	3	23	2	3	0	Yes	No	Yes	Neg		9.5	36.7	None	3
MMC031	Rainy	20	Married	Primary	Business	Block	Rent	Pit	Tv	Community tap	2	3	27	1	2	1	No	No	Yes	Pos	2600	9.4	36.8	None	4
MMC032	Rainy	31	Single	Primary	Business	Plank	Rent	Pit	Tv, Radio	Community tap	2	2	19	1	2	2	Yes	Yes	Yes	Neg		11.1	35.7	None	3
MMC033	Rainy	27	Married	Tertiary	Nurse	Block	Rent	Pit	Tv	Community tap	3	1	28	1	2	1	Yes	Yes	Yes	Neg		9.2	36.2	None	3
MMC034	Rainy	27	Married	Primary	Farmer	Block	Rent	Pit	Tv, Radio	Community tap	4	2	25	2	5	1	Yes	Yes	Yes	Pos	1160	10.1	36.7	None	3
MMC035	Rainy	32	Single	Primary	Hair Dresser	Block	Own	Pit	Tv	Community tap	3	2	23	1	2	0	Yes	Yes	Yes	Neg		11	35.3	None	4
MMC036	Rainy	22	Married	Secondary	Student	Block	Rent	Pit	Tv, Radio	Community tap	2	2	22	0	1	1	Yes	Yes	Yes	Neg		11.7	36.5	None	4
MMC037	Rainy	25	Married	Secondary	Business	Block	Own	Flushing	Tv, Radio	Private tap	2	2	23	0	1	1	No	No	Yes	Neg		7.7	36.5	None	2
MMC038	Rainy	33	Married	Tertiary	Teacher	Block	Rent	Flushing	Bike, Tv, Radio	Private tap	5	4	39	2	3	2	Yes	Yes	Yes	Neg		11.1	36	None	4
MMC039	Rainy	24	Single	Tertiary	H/W	Block	Rent	Pit	Tv	Community tap	2	5	27	0	1	3 AND MORE	No	No	Yes	Neg		11.1	35.9	None	4
MMC040	Rainy	32	Married	Primary	Business	Block	Rent	Flushing	Car, Tv, Radio	Private tap	3	4	32	2	3	3 AND MORE	No	No	Yes	Pos	280	13	36.1	None	4
MMC041	Rainy	24	Married	Primary	Farmer	Plank	Rent	Flushing	Tv, Radio	Community tap	6	3	32	1	2	3 AND MORE	Yes	Yes	Yes	Neg		12.4	36.7	None	4
MMC042	Rainy	23	Married	Secondary	Seamstress	Plank	Rent	Pit	Tv, Radio	Private tap	2	2	35	0	1	2	Yes	Yes	No	Neg		11.5	36.1	None	4
MMC043	Rainy	17	Single	Primary	Student	Block	Own	Pit	Tv	Community tap	4	4	32	0	1	1	Yes	No	Yes	Neg		11.4	36.2	None	4
MMC044	Rainy	30	Married	Secondary	H/W	Block	Rent	Flushing	Tv, Radio	Community tap	2	3	32	0	2	2	No	No	Yes	Neg		11.7	36.8	None	4
MMC045	Rainy	29	Married	Tertiary	C. Servant	Block	Rent	Flushing	Car, Tv, Radio	Private tap	5	4	32	0	3	3 AND MORE	Yes	Yes	Yes	Neg		12.7	37	None	5
MMC046	Rainy	31	Married	Secondary	Hair Dresser	Block	Rent	Pit	Tv	Community tap	4	1	22	4	5	1	No	No	Yes	Neg		11.1	36.7	None	4
MMC047	Rainy	21	Married	Primary	Seamstress	Block	Rent	Flushing	Tv, Radio	Private tap	3	1	19	0	1	1	No	No	Yes	Neg		13.5	36.7	None	4
MMC048	Rainy	26	Married	Primary	Hair Dresser	Block	Own	Pit	Tv	Private tap	2	2	34	0	1	2	Yes	Yes	Yes	Neg		11.4	35.4	None	4
MMC049	Rainy	25	Single	Primary	Hair Dresser	Block	Rent	Pit	Tv	Community tap	5	2	28	1	2	2	No	No	Yes	Neg		11.6	35.8	None	4
MMC050	Rainy	26	Married	Primary	Business	Plank	Own	Pit	Bike, Tv, Radio	Community tap	5	4	34	2	3	3 AND MORE	Yes	Yes	Yes	Pos	120	11.7	36	None	4
MMC051	Rainy	24	Married	Secondary	Hair Dresser	Block	Own	Pit	Tv, Radio	Community tap	7	2	25	1	2	2	Yes	No	Yes	Neg		11	36.9	None	4
MMC052	Rainy	35	Married	Secondary	Farmer	Plank	Own	Pit	Tv	Community tap	9	5	40	3	7	3 AND MORE	No	No	Yes	Neg		11.3	36.3	None	4
MMC053	Rainy	35	Married	Tertiary	Teacher	Block	Rent	Flushing	Tv, Radio	Private tap	7	4	36	2	3	3 AND MORE	Yes	No	Yes	Neg		10.4	37.5	Reported history of fever	3
MMC054	Rainy	27	Married	Tertiary	Sonographer	Block	Rent	Flushing	Tv	Community tap	4	3	31	2	3	3 AND MORE	Yes	Yes	Yes	Pos	280	10.4	37.7	Current Fever	3
MMC055	Rainy	32	Married	Secondary	Farmer	Plank	Own	Pit	Tv, Radio	Community tap	6	4	33	2	3	2	No	No	Yes	Neg		10.5	35.4	None	4
MMC056	Rainy	22	Married	Primary	Hair Dresser	Block	Own	Pit	Tv, Radio	Community tap	2	1	18	0	2	1	Yes	No	Yes	Neg		10.6	36.2	None	3
MMC057	Rainy	26	Married	Primary	Business	Block	Rent	Pit	Tv	Community tap	3	1	22	1	2	1	No	No	No	Neg		9.5	36.7	None	4
MMC058	Rainy	33	Married	Primary	Farmer	Block	Rent	Flushing	Tv	Community tap	5	1	25	4	5	1	Yes	Yes	No	Neg		10	36.1	None	3
MMC059	Rainy	30	Married	Primary	Business	Block	Own	Pit	Tv, Radio	Private tap	4	1	25	2	3	0	Yes	Yes	No	Neg		11.4	36.7	None	4
MMC060	Rainy	16	Married	Secondary	Business	Block	Own	Pit	Bike, Tv	Community tap	6	1	22	0	1	1	No	No	No	Pos	840	9.8	37.7	Current Fever	3
MMC061	Rainy	23	Single	Secondary	Student	Block	Rent	Flushing	Car, Tv, Radio	Private tap	8	1	26	1	2	0	Yes	No	No	Neg		10.6	36.7	Reported history of fever	4
MMC062	Rainy	24	Married	Secondary	H/W	Block	Own	Flushing	Bicycle, Tv, Radio	Community tap	3	3	28	0	1	3 AND MORE	No	No	Yes	Neg		11.1	36.5	Reported history of fever	4
MMC063	Rainy	22	Married	Secondary	Hair Dresser	Block	Own	Pit	Tv, Radio	Community tap	6	5	38	1	2	3 AND MORE	No	No	Yes	Neg		10.7	36.7	None	4
MMC064	Rainy	29	Single	Primary	Farmer	Block	Rent	Pit	Tv	Community tap	7	4	34	8	9	2	No	No	Yes	Neg		11.1	36.3	None	3
MMC065	Rainy	25	Married	Secondary	Hair Dresser	Block	Rent	Pit	Tv, Radio	Community tap	4	1	26	2	3	1	Yes	Yes	Yes	Neg		10.6	36	None	3
MMC066	Rainy	32	Married	Primary	Farmer	Plank	Rent	Pit	Tv	Community tap	7	3	33	6	7	3 AND MORE	Yes	Yes	Yes	Pos	120	9.5	35.7	None	3
MMC067	Rainy	24	Married	Secondary	Farmer	Block	Own	Pit	Bicycle, Tv, Radio	Community tap	10	3	31	1	2	3 AND MORE	No	No	Yes	Pos	120	11.8	37.7	Current Fever	4
MMC068	Rainy	20	Married	Secondary	Farmer	Block	Rent	Pit	Bike/ None	Community tap	3	2	29	0	3	2	No	No	Yes	Neg		9.8	36.2	None	3
MMC069	Rainy	28	Single	Secondary	Civil Servant	Block	Rent	Pit	Car, Bicycle/ None	Private tap	1	4	33	4	5	3 AND MORE	Yes	No	No	Neg		8.7	35.4	None	2
MMC070	Rainy	25	Single	Secondary	Student	Block	Rent	Flushing	Tv	Community tap	8	3	32	0	1	2	No	No	Yes	Neg		10.6	37.5	Reported history of fever	2
MMC071	Rainy	20	Single	Secondary	Hair Dresser	Block	Rent	Pit	Car, Tv	Private tap	2	3	37	0	1	1	No	No	Yes	Neg		12.2	35.9	None	3
MMC072	Rainy	17	Single	Secondary	H/W	Block	Rent	Pit	Tv, Radio	Community tap	6	2	24	0	1	1	No	No	Yes	Neg		9.9	36.5	Reported history of fever	3
MMC073	Rainy	25	Single	Tertiary	Student	Block	Rent	Flushing	Tv, Radio	Private tap	2	1	29	0	1	0	No	No	No	Neg		12.6	36.7	Reported history of fever	4
MMC074	Rainy	32	Married	Secondary	Seamstress	Block	Own	Flushing and Pit	Tv, Radio	Community tap	5	4	39	3	4	3 AND MORE	No	No	Yes	Neg		11.3	36.7	None	5
MMC075	Rainy	22	Married	Secondary	Hair Dresser	Block	Own	Flushing and Pit	Tv	Private tap	5	4	37	2	3	3 AND MORE	No	No	Yes	Neg		12	36.3	Reported history of fever	4
MMC076	Rainy	27	Married	Primary	Business	Plank	Rent	Pit	Tv, Radio	Community tap	5	3	34	3	4	2	Yes	Yes	Yes	Pos	1400	10.2	36.1	None	4
MMC077	Rainy	26	Married	Secondary	Business	Block	Rent	Pit	Tv	Community tap	5	2	16	3	4	0	No	No	Yes	Neg		12.7	35.6	None	5
MMC078	Rainy	30	Married	Secondary	Seamstress	Block	Own	Flushing	Car, Tv, Radio	Private tap	6	5	37	4	5	3 AND MORE	Yes	No	Yes	Neg		11.7	36.5	None	3
MMC079	Rainy	21	Single	Secondary	Business	Block	Own	Pit	Tv	Private tap	4	4	37	1	2	2	Yes	Yes	Yes	Neg		11.6	36.4	None	4
MMC080	Rainy	28	Married	Primary	Farmer	Block	Own	Pit	Tv	Private tap	5	1	12	3	4	0	Yes	No	Yes	Pos	280	11.6	35.9	None	3
MMC081	Rainy	27	Married	Primary	Business	Block	Rent	Pit	Tv	Community tap	5	2	29	3	4	1	Yes	Yes	Yes	Neg		11	35.6	None	4
MMC082	Rainy	20	Married	Secondary	H/W	Block	Own	Pit	Tv, Radio	Private tap	4	3	26	0	1	1	No	No	Yes	Neg		11	36.6	Reported history of fever	4
MMC083	Rainy	21	Single	Secondary	Hair Dresser	Block	Rent	Pit	Tv, Radio	Community tap	4	1	26	0	1	1	Yes	No	Yes	Pos	1960	8.9	36.9	None	3
MMC084	Rainy	29	Married	Primary	Farmer	Block	Rent	Pit	Tv	Community tap	4	2	21	4	5	1	No	No	Yes	Pos	120	9.5	35.8	None	3
MMC085	Rainy	20	Single	Secondary	Student	Block	Own	Pit	Bike, Tv, Radio	Community tap	5	4	33	0	1	1	Yes	Yes	Yes	Neg		12.3	35.8	None	4
MMC086	Rainy	22	Single	Primary	Seamstress	Block	Own	Flushing and Pit	Tv	Community tap	9	2	28	0	1	0	No	No	No	Neg		11.4	36.5	Reported history of fever	4
MMC087	Rainy	28	Married	Tertiary	Teacher	Block	Rent	Pit	Tv	Private tap	2	6	34	1	2	3 AND MORE	Yes	Yes	Yes	Neg		12.9	36.3	None	4
MMC088	Rainy	31	Married	Tertiary	Business	Block	Own	Flushing	Car, Tv, Radio	Private tap	4	2	31	2	3	1	Yes	Yes	Yes	Neg		10.4	35.3	None	4
MMC089	Rainy	32	Married	Secondary	Farmer	Plank	Rent	Pit	Tv	Private tap	5	3	35	4	7	2	No	No	Yes	Neg		11.7	35.7	None	4
MMC090	Rainy	28	Single	Tertiary	Business	Block	Rent	Pit	Car, Tv	Private tap	2	1	19	0	1	0	No	No	No	Neg		12.1	36	None	4
MMC091	Rainy	29	Married	Secondary	H/W	Block	Rent	Pit	Bike, Tv	Community tap	3	3	27	1 (loss)	1	2	Yes	Yes	Yes	Neg		12.3	36.2	None	5
MMC092	Rainy	26	Married	Primary	Seamstress	Plank	Own	Pit	Tv, Radio	Community tap	5	5	39	2	3	1	Yes	Yes	Yes	Neg		13.7	36.5	None	5
MMC093	Rainy	32	Married	Primary	H/W	Block	Rent	Flushing	Car, Tv, Radio	Community tap	5	3	31	3	4	2	No	No	Yes	Pos	120	10.1	36.2	None	4
MMC094	Rainy	26	Married	Secondary	H/W	Block	Own	Pit	Tv	Community tap	5	5	38	2	3	3 AND MORE	Yes	No	Yes	Neg		11.3	36.1	None	5
MMC095	Rainy	21	Single	Secondary	Student	Block and Plank	Own	Flushing and Pit	Car, Tv	Private tap	6	2	31	0	1	2	No	No	Yes	Neg		8.5	36.7	None	3
MMC096	Rainy	21	Married	Secondary	Seamstress	Block	Own	Flushing	Tv	Community tap	3	2	25	1	3	1	No	No	Yes	Neg		11	35.8	None	4
MMC097	Rainy	31	Married	Tertiary	H/W	Block	Own	Flushing and Pit	Tv, Radio	Community tap	2	5	40	0	1	3 AND MORE	No	No	Yes	Pos	200	13.1	35.9	None	5
MMC098	Rainy	21	Single	Primary	Seamstress	Block	Rent	Pit	Bike, Tv	Community tap	8	3	32	0	1	2	Yes	Yes	Yes	Pos	1480	9.2	36.9	None	3
MMC099	Rainy	25	Single	Primary	H/W	Block	Rent	Pit	Bike, Tv, Radio	Community tap	3	5	34	1	3	2	Yes	Yes	Yes	Neg		12.3	36.1	None	4
MMC100	Rainy	24	Single	Tertiary	Student	Plank	Own	Pit	Car, Tv	Community tap	7	5	34	0	1	3 AND MORE	Yes	No	Yes	Neg		12.7	36.1	None	3
MMC101	Rainy	17	Single	Secondary	Student	Block	Rent	Pit	Bike, Tv	Private tap	3	1	29	0	1	0	Yes	Yes	Yes	Pos	1080	10.4	36.3	None	4
MMC102	Rainy	24	Married	Secondary	Seamstress	Block	Rent	Pit	Tv, Radio	Private tap	4	1	18	1	4	0	Yes	Yes	No	Neg		8.9	35.8	None	3
MMC103	Rainy	31	Married	Secondary	Hair Dresser	Block	Rent	Pit	Tv, Radio	Community tap	4	1	20	1	2	0	No	No	No	Neg		10.1	36.3	None	3
MMC104	Rainy	27	Married	Secondary	Hotel Management	Block	Rent	Pit	Tv, Radio	Community tap	2	1	16	1	2	0	Yes	Yes	No	Neg		8.2	36.7	None	3
MMC105	Rainy	30	Single	Secondary	Teacher	Block	Rent	Pit	Tv	Private tap	2	1	37	2	3	0	No	No	No	Neg		8.1	37.1	None	3
MMC106	Rainy	20	Married	Secondary	Hair Dresser	Block	Own	Pit	Tv	Community tap	2	2	34	1	2	0	Yes	Yes	Yes	Neg		10.1	36.1	None	3
MMC107	Rainy	29	Married	Tertiary	Civil Servant	Block	Rent	Flushing	Car, Tv	Private tap	5	5	36	0	3	3 AND MORE	Yes	Yes	Yes	Neg		9.7	35.8	None	2
MMC108	Rainy	23	Married	Primary	Farmer	Plank	Rent	Pit	Bicycle, Tv, Radio	Community tap	4	1	20	2	3	0	Yes	No	Yes	Neg		11.7	36	None	3
MMC109	Rainy	23	Single	Secondary	Student	Block	Own	Flushing	Tv	Community tap	3	2	29	0	1	2	Yes	Yes	Yes	Pos	920	9.7	36.7	None	3
MMC110	Rainy	29	Married	Tertiary	Teacher	Block	Rent	Flushing	Tv	Community tap	4	2	37	0	3	3 AND MORE	Yes	Yes	Yes	Neg		10.4	36	None	3
MMC111	Rainy	40	Married	Primary	Business	Block	Own	Pit	Tv, Radio	Community tap	6	2	29	3	4	0	Yes	Yes	Yes	Neg		7.9	37.1	None	3
MMC112	Rainy	35	Married	Primary	Carpenter	Block	Own	Pit	Bike, Tv, Radio	Community tap	4	2	26	2	3	1	Yes	No	Yes	Neg		11.3	37.1	None	4
MMC113	Rainy	25	Married	Tertiary	Cashier	Block	Own	Flushing and Pit	Car, Tv	Private tap	2	2	26	0	1	1	Yes	No	Yes	Neg		8.9	36.8	None	3
MMC114	Rainy	27	Married	Primary	Farmer	Block	Own	Pit	Tv	Community tap	4	3	27	2	5	1	No	No	Yes	Pos	120	9.7	35.8	None	3
MMC115	Rainy	30	Married	Secondary	Business	Block	Rent	Pit	Tv	Community tap	2	2	32	2	3	1	No	No	No	Neg		8.5	36.3	None	3
MMC116	Rainy	24	Single	Secondary	Hair Dresser	Block	Rent	Flushing	Tv	Community tap	2	1	19	1	2	0	Yes	No	No	Neg		11.4	36.2	None	4
MMC117	Rainy	29	Single	Tertiary	Teacher	Block	Rent	Flushing	Tv, Radio	Private tap	8	3	33	2	3	2	Yes	No	Yes	Pos	400	10.5	36.8	None	3
MMC118	Rainy	25	Married	Secondary	Hair Dresser	Block	Rent	Pit	Bike, Tv, Radio	Community tap	3	1	22	2	3	0	No	No	No	Pos	320	9.9	37	None	4
MMC119	Rainy	34	Single	Secondary	Account clerk	Block	Rent	Pit	Tv	Community tap	4	2	21	1	2	0	No	No	Yes	Neg		11.8	36	None	4
MMC120	Rainy	31	Single	Primary	Seamstress	Block	Own	Pit	Tv	Private tap	4	6	42	1	2	2	Yes	No	Yes	Pos	120	11.5	36.7	None	5
MMC121	Rainy	25	Single	Secondary	Farmer	Plank	Rent	Pit	Tv	Community tap	4	2	39	2	3	2	Yes	No	Yes	Neg		10.6	35.9	None	4
MMC122	Rainy	36	Married	Primary	Farmer	Block	Own	Flushing and Pit	Tv	Private tap	8	1	20	3	4	0	No	No	No	Pos	400	11.1	36	None	4
MMC123	Rainy	25	Single	Secondary	Student	Block	Own	Flushing	Tv, Radio	Private tap	9	1	21	0	1	0	No	No	No	Neg		12	35.8	None	5
MMC124	Rainy	28	Married	Primary	Seamstress	Block and Plank	Rent	Pit	Tv, Radio	Community tap	3	1	27	1	3	0	Yes	Yes	No	Pos	102	7.8	37.1	None	2
MMC125	Rainy	26	Married	Secondary	Student	Block	Own	Flushing and Pit	Bike, Tv, Radio	Community tap	6	1	18	2	3	0	Yes	No	No	Neg		11.3	35.8	None	4
MMC126	Rainy	28	Single	Primary	Hair Dresser	Block	Rent	Pit	Tv	Community tap	2	1	17	1	3	0	No	No	No	Neg		9	36.2	None	3
MMC127	Rainy	40	Single	Secondary	Student	Plank	Rent	Pit	Tv, Radio	Community tap	6	1	30	2	3	0	No	No	No	Neg		11.5	36.9	None	4
MMC128	Rainy	26	Married	Primary	Seamstress	Block	Rent	Pit	Tv	Private tap	4	1	30	3	5	0	Yes	Yes	No	Neg		9.1	36.7	None	4
MMC129	Rainy	31	Married	Primary	Farmer	Block	Own	Pit	Tv	Community tap	3	1	26	3	4	0	Yes	Yes	No	Neg		8.7	36.6	None	1
BIHC118	Dry	23	Married	Secondary	Hair Dresser	Plank	Own	Pit	Tv	Community tap	4	1	15	1	2	0	No	No	No	Neg		11.6	36.8	None	4
BIHC119	Dry	22	Single	Tertiary	Student	Block	Rent	Flushing	Tv	Community tap	3	2	20	0	1	0	No	No	Yes	Neg		12.1	36.5	None	5
BIHC120	Dry	20	Married	Tertiary	Student	Plank	Rent	Pit	Tv	Community tap	2	5	39	0	1	3 AND MORE	Yes	No	Yes	Neg		12	36.7	Reported history of fever	4
BIHC121	Dry	24	Single	Tertiary	Secretary	Block	Rent	Flushing	Car, Tv, Radio	Private tap	5	2	27	0	1	0	Yes	No	Yes	Neg		10.9	36.4	None	3
BIHC122	Dry	28	Single	Tertiary	Student	Block	Rent	Flushing	Tv	Private tap	4	5	39	0	1	1	No	No	Yes	Neg		11.1	36.9	None	3
BIHC123	Dry	38	Married	Secondary	Teacher	Block	Rent	Flushing	Bike, Tv, Radio	Private tap	7	2	25	3	4	0	Yes	No	Yes	Pos	600	10.1	36.7	None	3
BIHC124	Dry	20	Single	Secondary	Student	Block	Own	Pit	Tv	Community tap	9	2	26	0	1	1	Yes	No	No	Neg		10.8	36.2	None	3
BIHC125	Dry	28	Single	Secondary	Catera	Block	Rent	Pit	Tv	Community tap	2	3	22	0	1	0	Yes	No	No	Neg		10.9	36.2	None	3
BIHC126	Dry	30	Single	Secondary	Business	Block	Rent	Pit	Tv	Community tap	3	2	27	2	3	0	Yes	Yes	Yes	Neg		9.3	35.8	None	4
BIHC127	Dry	25	Married	Secondary	Business	Block	Rent	Flushing	Tv	Community tap	4	2	20	0	1	1	Yes	No	Yes	Pos	90	11.4	37.7	Current Fever	3
BIHC128	Dry	21	Married	Secondary	Hair Dresser	Block	Rent	Flushing	Tv	Community tap	2	2	20	0	2	0	Yes	No	Yes	Neg		11	37.1	None	3
BIHC129	Dry	23	Single	Tertiary	Student	Block	Rent	Flushing	Car, Tv	Private tap	2	2	18	0	1	0	Yes	No	Yes	Neg		11.9	36.8	None	3
BIHC130	Dry	33	Single	Secondary	Nurse	Plank	Rent	Pit	Tv	Private tap	5	1	19	0	1	0	No	No	Yes	Neg		10.2	36.3	None	2
BIHC131	Dry	29	Married	Primary	Seamstress	Block	Rent	Flushing	Car, Tv	Private tap	3	4	42	1	2	1	Yes	No	Yes	Neg		9.9	36.8	None	4
BIHC132	Dry	23	Married	Secondary	Business	Plank	Rent	Pit	Tv	Community tap	2	2	26	1	2	1	No	No	Yes	Neg		8.9	36.7	None	2
BIHC133	Dry	40	Married	Secondary	Nurse and Business	Block	Rent	Flushing	Tv, Radio	Private tap	2	1	14	0	3	0	No	No	No	Neg		12.7	36.5	None	5
BIHC134	Dry	28	Married	Secondary	H/W	Block	Rent	Flushing	Car, Tv	Private tap	4	2	31	3	4	2	Yes	Yes	Yes	Neg		11.2	36.7	Reported history of fever	4
BIHC135	Dry	22	Married	Secondary	H/W	Block	Rent	Flushing	Tv	Community tap	3	2	22	1	2	1	Yes	Yes	Yes	Neg		11.4	36.1	None	4
BIHC136	Dry	34	Single	Tertiary	Business	Block	Rent	Flushing	Tv	Private tap	2	1	17	0	3	0	No	No	Yes	Neg		11.4	36.7	Reported history of fever	4
BIHC137	Dry	35	Single	Secondary	Business	Plank	Rent	Pit	Tv	Private tap	4	3	36	1	2	2	Yes	No	Yes	Neg		11.4	37.1	None	3
BIHC138	Dry	29	Married	Tertiary	Human Rights Commision	Block	Own	Flushing and Pit	Car, Tv, Radio	Private tap	4	2	40	0	1	1	Yes	No	Yes	Neg		12.3	36.2	None	5
BIHC139	Dry	25	Married	Tertiary	Secretary	Block	Rent	Flushing	Tv	Private tap	2	3	32	0	1	1	Yes	No	Yes	Neg		10.8	36.8	Reported history of fever	3
BIHC140	Dry	28	Single	Primary	Secretary (shop)	Block	Own	Flushing and Pit	Car, Tv	Private tap	7	3	39	1	2	1	Yes	No	Yes	Neg		11.9	36.3	None	4
BIHC141	Dry	33	Married	Secondary	Business	Plank	Rent	Pit	Bike, Tv, Radio	Private tap	3	3	33	2	3	1	Yes	No	Yes	Neg		10.2	36.9	None	5
BIHC142	Dry	32	Married	Secondary	Seamstress	Block	Own	Pit	Tv	Community tap	6	2	33	2	3	1	Yes	Yes	Yes	Neg		10.5	36.5	None	3
BIHC143	Dry	18	Single	Secondary	Student	Plank	Rent	Pit	Tv	Community tap	3	1	26	0	1	0	No	No	Yes	Neg		10.8	36.3	None	4
BIHC144	Dry	26	Married	Tertiary	Business	Block	Rent	Flushing	Car, Tv, Radio	Private tap	5	3	37	0	1	2	Yes	No	Yes	Neg		10.5	36.3	None	3
BIHC145	Dry	22	Married	Secondary	Hair Dresser	Block	Rent	Flushing	Tv	Private tap	8	5	40	0	1	2	Yes	No	Yes	Neg		11.2	36.2	None	4
BIHV146	Dry	24	Married	Secondary	Business	Plank	Rent	Pit	Tv, Radio	Community tap	3	1	27	1	2	0	No	No	No	Neg		10.9	36.1	None	4
BIHC147	Dry	21	Single	Secondary	Student	Block	Own	Flushing	Car, Tv	Community tap	6	4	39	0	1	1	Yes	No	Yes	Neg		10	36.9	Reported history of fever	4
BIHC148	Dry	27	Married	Primary	Hair Dresser	Plank	Own	Pit	Tv	Private tap	3	4	32	2	3	3 AND MORE	Yes	Yes	Yes	Neg		11.1	36.8	Reported history of fever	5
BIHC149	Dry	23	Married	Secondary	Hair Dresser	Block	Rent	Flushing	Bike, Tv	Community tap	3	3	35	0	1	2	Yes	No	Yes	Neg		9.8	36.7	Reported history of fever	4
BIHC150	Dry	35	Married	Secondary	Teacher	Plank	Own	Flushing	Tv, Radio	Private tap	4	3	39	3	5	1	Yes	No	Yes	Neg		9.8	36.2	None	3
BIHC151	Dry	38	Single	Primary	Farmer	Plank	Own	Pit	Tv, Radio	Community tap	6	1	21	3	4	0	No	No	Yes	Neg		12.1	36	None	3
MMC130	Dry	21	Married	Primary	H/W	Block	Rent	Pit	Tv	Community tap	4	1	10	1	2	0	Yes	No	No	Pos	680	8.4	36.8	None	3
MMC131	Dry	19	Single	Secondary	Student	Block	Rent	Pit	Tv	Community tap	2	1	20	0	1	0	No	No	Yes	Neg		11.7	36	None	3
MMC132	Dry	30	Married	Primary	Hair Dresser	Block	Own	Flushing	Bike, Tv	Community tap	3	2	33	4	6	3 AND MORE	Yes	Yes	Yes	Neg		11.8	36.5	None	3
MMC133	Dry	30	Married	Tertiary	H/W	Block	Rent	Pit	Tv	Private tap	8	2	28	2	3	1	No	No	Yes	Neg		11.5	37.2	Reported history of fever	4
MMC134	Dry	19	Single	Secondary	H/W	Block	Own	Pit	Car, Tv	Community tap	7	4	34	0	1	1	No	No	Yes	Neg		11.8	37.1	Reported history of fever	3
MMC135	Dry	36	Single	Secondary	H/W	Block	Rent	Pit	Tv	Private tap	6	3	38	3	4	1	No	No	Yes	Neg		9.8	36	None	3
MMC136	Dry	25	Married	Tertiary	Nurse	Block	Own	Pit	Bike, Tv	Community tap	2	2	26	0	3	0	Yes	Yes	Yes	Pos	120	10.8	35.8	None	3
MMC137	Dry	32	Married	Primary	Seamstress	Plank	Own	Flushing	Tv, Radio	Community tap	3	1	18	1	2	0	Yes	Yes	No	Neg		11.5	36.5	None	3
MMC138	Dry	33	Married	Secondary	Seamstress	Block	Rent	Pit	Tv	Private tap	5	3	36	3	5	2	No	No	Yes	Neg		10.2	36.6	None	3
MMC139	Dry	21	Single	Secondary	H/W	Block	Own	Pit	Tv	Community tap	10	1	19	1	2	0	Yes	Yes	No	Neg		9.9	37.3	Reported history of fever	3
MMC140	Dry	26	Single	Secondary	Business	Plank	Rent	Pit	Bike, Tv, Radio	Community tap	3	1	26	1	2	0	Yes	Yes	No	Neg		10	36.7	None	3
MMC141	Dry	19	Married	Primary	Hair Dresser	Block	Rent	Pit	Tv	Private tap	3	4	43	1	2	1	No	No	Yes	Neg		12	36	None	4
MMC142	Dry	30	Single	Primary	Hair Dresser	Block	Rent	Pit	Tv	Private tap	1	5	37	1	2	3 AND MORE	No	No	Yes	Neg		13.8	36.1	None	4
MMC143	Dry	21	Single	Primary	Seamstress	Block	Own	Pit	Tv, Radio	Private tap	7	3	40	0	1	1	No	No	Yes	Neg		10.4	36.2	None	3
MMC144	Dry	24	Single	Secondary	Hair Dresser	Plank	Rent	Pit	Tv	Community tap	2	4	33	1	2	2	No	No	Yes	Neg		11.4	36	None	4
MMC145	Dry	39	Married	Primary	Business	Block	Own	Flushing and Pit	Bike, Tv, Radio	Community tap	2	2	27	4	5	2	Yes	Yes	Yes	Neg		9.7	36.1	None	4
MMC146	Dry	20	Single	Secondary	Student	Block	Rent	Pit	None	Community tap	2	3	32	0	1	2	No	No	Yes	Neg		11	36	None	4
MMC147	Dry	26	Married	Tertiary	H/W	Block	Own	Flushing	Tv	Community tap	7	2	30	1	3	2	No	No	Yes	Neg		11	36.1	None	4
MMC148	Dry	27	Single	Primary	CDC Worker	Block	Rent	Pit	Car, Tv	Private tap	6	3	28	0	1	2	No	No	Yes	Neg		12.6	36.3	None	5
MMC149	Dry	33	Single	Primary	Business	Block	Own	Pit	Tv	Private tap	6	3	37	2	3	3 AND MORE	No	No	Yes	Neg		12.7	36.1	None	5
MMC150	Dry	37	Married	Secondary	Farmer	Block	Own	Pit	Tv	Community tap	7	4	34	3	4	3 AND MORE	Yes	Yes	Yes	Pos	120	11.8	35.5	None	4
MMC151	Dry	25	Married	Tertiary	Nurse	Block	Rent	Flushing	Bike/ None	Private tap	5	3	28	2	3	2	No	No	Yes	Neg		9.7	36.3	Reported history of fever	3
MMC152	Dry	18	Single	Secondary	Student	Block	Rent	Pit	Radio	Private tap	3	2	21	0	1	1	No	No	No	Neg		10.7	35.6	None	3
MMC153	Dry	25	Married	Tertiary	Pastor	Block	Rent	Flushing	Car, Tv, Radio	Private tap	2	2	25	1	2	1	Yes	Yes	Yes	Neg		12.6	35.3	None	5
MMC154	Dry	30	Single	Secondary	H/W	Block	Rent	Pit	Tv, Radio	Community tap	4	2	27	3	4	1	Yes	Yes	Yes	Neg		13	36.3	None	5
MMC155	Dry	28	Married	Tertiary	H/W	Block	Own	Flushing	Tv	Private tap	3	3	29	2	3	2	No	No	Yes	Neg		10.9	35.7	None	3
MMC156	Dry	33	Single	Secondary	Hair Dresser	Block	Rent	Pit	Tv	Community tap	6	2	34	4	4	1	Yes	Yes	Yes	Neg		11.7	36.1	None	4
MMC157	Dry	28	Married	Secondary	Business	Plank	Rent	Flushing	Bike, Tv	Community tap	5	1	22	3	4	0	Yes	Yes	No	Neg		11.2	37.2	None	4
BIHC152	Dry	21	Single	Secondary	Hair Dresser	Plank	Rent	Pit	Car, Tv	Community tap	2	3	33	1	2	2	Yes	Yes	Yes	Pos	200	11.1	37.1	None	4
BIHC153	Dry	29	Married	Primary	Hair Dresser	Plank	Rent	Pit	None	Community tap	5	2	24	3	4	1	Yes	No	Yes	Neg		10	35.9	None	4
BIHC154	Dry	28	Single	Primary	Business	Block	Own	Pit	Bike, Tv	Community tap	3	3	34	1	4	0	Yes	No	Yes	Neg		10.9	35.7	None	3
BIHC155	Dry	29	Married	Secondary	Nurse	Block	Rent	Flushing	Car, Tv	Community tap	4	2	29	1	2	2	Yes	No	Yes	Neg		11.1	36.2	Reported history of fever	4
BIHC156	Dry	21	Single	Tertiary	Student	Block	Own	Pit	Tv	Community tap	7	1	26	0	1	0	No	No	Yes	Neg		10.9	35.6	None	3
BIHC157	Dry	29	Married	Tertiary	Student	Block	Own	Flushing	None	Private tap	4	3	31	1	2	1	Yes	No	Yes	Neg		10.8	36.8	None	4
BIHC158	Dry	22	Single	Secondary	Seamstress	Plank	Own	Pit	Tv	Private tap	4	1	25	0	1	0	Yes	No	Yes	Neg		10.7	37.1	None	2
BIHC159	Dry	28	Single	Tertiary	Teacher	Block	Rent	Pit	Tv	Community tap	2	2	34	1	2	1	Yes	No	Yes	Neg		10.9	36.6	None	3
BIHC160	Dry	17	Single	Secondary	Student	Block	Own	Flushing	Tv	Private tap	6	2	24	0	1	1	Yes	No	Yes	Neg		8.9	36.9	None	3
BIHC161	Dry	35	Married	Tertiary	Teacher	Block	Rent	Flushing	Tv	Private tap	6	3	37	2	3	2	Yes	No	Yes	Neg		9.5	36.5	None	4
BIHC162	Dry	30	Married	Tertiary	Guardian Counselling	Block	Rent	Flushing	Tv, Radio	Community tap	2	2	18	0	1	0	Yes	No	Yes	Neg		11.2	36.5	None	4
BIHC163	Dry	26	Single	Secondary	Hair Dresser	Plank	Own	Pit	Tv	Private tap	7	2	27	1	3	1	Yes	No	Yes	Neg		9	35.6	None	3
MMC158	Dry	34	Married	Primary	Business	Plank	Rent	Pit	Tv	Community tap	4	3	33	4	5	2	Yes	Yes	Yes	Neg		12.5	37.2	None	5
MMC159	Dry	24	Married	Primary	Seamstress	Plank	Own	Pit	Tv	Community tap	3	3	39	2	3	3 AND MORE	Yes	Yes	Yes	Neg		12.3	37.3	None	4
MMC160	Dry	37	Married	Secondary	Seamstress	Block	Own	Flushing	Tv	Community tap	7	2	12	3	4	0	Yes	Yes	Yes	Neg		10	37	None	3
MMC161	Dry	26	Single	Primary	Sales Agent	Block	Rent	Pit	Tv	Community tap	3	2	32	2	3	2	No	No	No	Neg		11.7	36.9	None	4
MMC162	Dry	35	Married	Primary	Farmer	Block	Own	Flushing	Bike, Tv	Private tap	8	2	27	6	7	1	Yes	Yes	Yes	Neg		9.6	37.1	None	3
MMC163	Dry	26	Single	Secondary	Hair Dresser	Block	Own	Pit	Tv, Radio	Private tap	2	3	28	1	2	2	No	No	Yes	Pos	160	10.2	37.1	None	3
MMC164	Dry	18	Married	Secondary	H/W	Block	Rent	Pit	Tv	Community tap	5	3	35	0	1	3 AND MORE	No	No	Yes	Neg		10.9	36.7	None	3
MMC165	Dry	26	Single	Primary	Business	Plank	Rent	Pit	Car, Tv	Community tap	4	2	29	2	3	1	Yes	No	Yes	Neg		10.9	37.3	None	4
MMC166	Dry	29	Married	Primary	Farmer	Block	Rent	Pit	Tv	Private tap	6	4	36	4	5	2	No	No	Yes	Neg		9.3	36.2	None	3
MMC167	Dry	23	Single	Primary	Seamstress	Block	Rent	Pit	Tv	Community tap	8	5	38	1	2	3 AND MORE	No	No	Yes	Pos	80	10.8	36.6	Current Fever	3
MMC168	Dry	19	Single	Secondary	Seamstress	Plank	Own	Pit	Tv	Community tap	12	1	24	0	1	1	Yes	Yes	Yes	Pos	180	11.8	36.3	None	3
MMC169	Dry	31	Married	Secondary	Teacher	Block	Own	Flushing	Tv	Private tap	2	4	33	1	2	3 AND MORE	No	No	Yes	Pos	180	12.3	36.8	None	6
MMC170	Dry	38	Married	Secondary	Teacher	Block	Own	Pit	Tv	Community tap	5	1	23	3	4	0	Yes	Yes	Yes	Neg		9.8	36.7	Reported history of fever	4
BIHC164	Dry	29	Married	Secondary	Business	Block	Own	Pit	Tv, Radio	Private tap	7	3	36	3	4	1	Yes	No	Yes	Neg		10.5	36.2	None	3
BIHC165	Dry	26	Single	Tertiary	Nurse	Block	Own	Flushing	Tv, Radio	Private tap	6	2	26	0	1	1	Yes	No	Yes	Pos	120	10.8	35.9	None	4
BIHC166	Dry	38	Married	Tertiary	Police	Block	Own	Flushing	Tv, Radio	Private tap	10	2	25	3	4	0	Yes	No	No	Neg		10.2	36.1	None	4
BIHC167	Dry	30	Married	Secondary	Seamstress	Block	Own	Flushing	Car, Tv, Radio	Private tap	9	3	24	2	3	0	Yes	No	Yes	Neg		10	36	None	4
BIHC168	Dry	26	Married	Secondary	H/W	Block	Rent	Flushing	Tv	Private tap	4	1	10	2	4	0	No	No	No	Neg		11	36.8	Reported history of fever	4
BIHC169	Dry	22	Single	Tertiary	Student	Block	Own	Flushing	Car, Tv	Community tap	4	2	23	0	1	0	Yes	No	Yes	Neg		11	36	None	4
BIHC170	Dry	32	Married	Secondary	Seamstress	Block	Rent	Pit	None	Community tap	3	2	30	2	3	1	Yes	Yes	Yes	Neg		10.6	37.1	None	3
BIHC171	Dry	31	Married	Secondary	Teacher	Block	Own	Flushing and Pit	Tv	Community tap	5	2	33	2	3	1	Yes	Yes	Yes	Neg		13.2	36.2	None	4
BIHC172	Dry	25	Married	Secondary	H/W	Block	Rent	Flushing	Tv	Private tap	4	1	12	3	4	0	Yes	Yes	No	Neg		14.3	36.1	None	3
BIHC173	Dry	19	Single	Secondary	Hair Dresser	Block	Own	Pit	Tv	Community tap	7	3	29	0	1	0	Yes	Yes	Yes	Neg		9.3	36.9	None	3
BIHC174	Dry	24	Single	Secondary	Student	Block	Own	Pit	Car, Tv	Community tap	9	3	26	0	1	0	Yes	Yes	Yes	Neg		8	36.3	None	3
BIHC175	Dry	24	Married	Secondary	Warder	Block	Own	Flushing	Car, Tv, Radio	Private tap	5	1	14	2	3	0	Yes	No	No	Neg		12.6	36.6	Reported history of fever	5
BIHC176	Dry	24	Married	Secondary	H/W	Block	Own	Pit	Car, Tv	Community tap	4	2	17	2	3	0	Yes	Yes	Yes	Pos	40	7.7	36.9	None	3
BIHC177	Dry	17	Single	Secondary	Student	Block	Own	Flushing	None	Private tap	5	2	40	0	1	2	Yes	No	Yes	Neg		9.5	36.4	Reported history of fever	3
BIHC178	Dry	20	Single	Tertiary	Student	Block	Own	Flushing	Tv, Radio	Private tap	3	1	7	0	1	0	No	No	No	Neg		13	36.2	None	2
BIHC179	Dry	22	Single	Tertiary	Student	Block	Own	Flushing	Tv	Private tap	4	1	10	0	1	0	No	No	No	Neg		13	37.2	Reported history of fever	1
BIHC180	Dry	35	Single	Primary	Farmer	Block	Rent	Pit	None	Community tap	6	1	27	4	5	0	No	No	No	Neg		13.2	37.1	Reported history of fever	4
BIHC181	Dry	24	Married	Secondary	H/W	Block	Rent	Flushing	Tv	Community tap	7	2	24	1	4	1	Yes	No	Yes	Neg		10.6	37	None	3
BIHC182	Dry	25	Single	Tertiary	Student	Block	Rent	Flushing	Tv	Private tap	3	1	19	0	1	0	No	No	No	Neg		12.3	37.1	Reported history of fever	4
BIHC183	Dry	33	Married	Primary	Business	Block	Own	Flushing	Car, Tv, Radio	Private tap	7	2	26	4	6	1	Yes	Yes	Yes	Neg		8.7	36.5	None	2
BIHC184	Dry	28	Single	Primary	Hair Dresser	Block	Rent	Flushing and Pit	Tv	Private tap	5	2	31	2	3	1	Yes	No	Yes	Neg		11.4	37	Reported history of fever	4
BIHC185	Dry	23	Married	Primary	H/W	Plank	Own	Flushing and Pit	Tv	Private tap	6	1	16	3	4	0	Yes	No	No	Neg		11.8	36.1	None	4
BIHC186	Dry	28	Married	Secondary	Hair Dresser	Block	Rent	Flushing	Car, Tv, Radio	Community tap	5	2	40	2	3	0	Yes	No	Yes	Neg		10.5	36.2	None	3
BIHC187	Dry	29	Married	Primary	Hair Dresser	Plank	Own	Pit	Car,Tv	Community tap	7	2	29	3	4	1	Yes	No	Yes	Neg		11.9	36.8	None	4
BIHC188	Dry	29	Married	Secondary	Student	Block	Rent	Flushing	Car, Tv	Private tap	3	2	21	1	3	0	Yes	No	Yes	Neg		10.7	36.3	None	3
BIHC190	Dry	33	Married	Tertiary	Business	Block	Rent	Pit	Tv, Radio	Private tap	2	2	25	0	2	1	Yes	No	Yes	Neg		9.5	35.4	None	3
BIHC191	Dry	22	Married	Secondary	H/W	Block	Rent	Flushing	Tv	Community tap	3	3	30	1	2	2	Yes	Yes	Yes	Neg		10.2	37.2	Reported history of fever	3
BIHC192	Dry	16	Single	Secondary	Student	Block	Own	Flushing and Pit	Car, Tv	Community tap	5	1	22	0	1	0	Yes	Yes	No	Neg		10.7	36.2	Reported history of fever	3
BIHC193	Dry	27	Married	Tertiary	Accountant	Block	Own	Flushing and Pit	Tv	Private tap	7	2	25	0	1	1	No	No	Yes	Neg		10.3	36.1	None	3
BIHC194	Dry	26	Married	Secondary	H/W	Plank	Rent	Pit	Car, Tv, Radio	Community tap	7	1	22	2	3	0	No	No	No	Neg		9.8	36.6	None	4
BIHC195	Dry	29	Married	Tertiary	Business	Block	Own	Flushing	Car, Tv	Community tap	2	3	33	0	1	2	Yes	No	Yes	Neg		12.3	36.7	None	5
BIHC196	Dry	29	Single	Tertiary	Flight Attendant	Block	Rent	Flushing	Tv	Community tap	2	1	24	3	4	1	Yes	Yes	Yes	Neg		12.2	36	None	4
BIHC197	Dry	39	Married	Secondary	Business	Block	Own	Pit	Tv	Community tap	2	1	22	3	4	0	No	No	Yes	Neg		11.5	36	None	3
MMC171	Dry	21	Single	Secondary	Civil Servant	Block	Own	Flushing	Tv	Private tap	2	2	24	0	1	0	No	No	Yes	Pos	120	10.9	35.8	None	3
MMC172	Dry	24	Single	Secondary	Hair Dresser	Block	Rent	Flushing	Bike, Tv	Community tap	4	2	24	1	2	1	Yes	No	Yes	Neg		9.9	36.3	None	3
MMC173	Dry	27	Single	Primary	Seamstress	Plank	Rent	Pit	Tv, Radio	Community tap	6	2	27	2	3	2	Yes	No	Yes	Neg		10.1	36.3	None	3
MMC174	Dry	22	Married	Tertiary	Business	Block	Rent	Pit	Tv	Community tap	6	2	29	1	2	1	No	No	Yes	Neg		9.9	36.3	None	2
MMC175	Dry	26	Single	Secondary	Business	Block	Own	Pit	Tv, Radio	Community tap	7	2	21	0	1	1	No	No	Yes	Neg		11.1	36.1	None	4
MMC176	Dry	18	Married	Secondary	H/W	Block	Own	Pit	Tv	Community tap	4	2	29	0	1	2	No	No	Yes	Neg		12	36.1	None	4
MMC177	Dry	32	Married	Primary	Seamstress	Block	Rent	Pit	Tv	Community tap	5	2	23	1	2	0	Yes	Yes	Yes	Neg		12.8	36.2	Reported history of fever	5
MMC178	Dry	27	Married	Secondary	Seamstress	Plank	Rent	Flushing	Tv	Community tap	2	1	21	0	1	0	Yes	Yes	No	Neg		12.7	37.2	Reported history of fever	4
MMC179	Dry	28	Married	Tertiary	Teacher	Block	Rent	Flushing	Bike, Tv, Radio	Community tap	4	3	34	1	2	2	No	No	Yes	Neg		10.5	36.2	None	4
MMC180	Dry	23	Single	Tertiary	Student	Block	Own	Flushing	Bike, Tv, Radio	Private tap	5	5	43	0	1	3 AND MORE	Yes	Yes	Yes	Neg		11.4	36.2	Reported history of fever	4
MMC181	Dry	27	Married	Primary	H/W	Block and Plank	Own	Pit	Tv, Radio	Community tap	2	1	18	2	3	0	Yes	Yes	No	Neg		10.3	36.7	None	3
MMC182	Dry	24	Single	Secondary	Business	Block	Own	Pit	Tv, Radio	Community tap	3	2	30	1	2	1	Yes	Yes	Yes	Pos	120	12	36.6	None	4
MMC183	Dry	29	Single	Secondary	Business	Block	Own	Pit	Car, Bicycle, Tv, Radio	Community tap	5	1	15	1	2	0	Yes	Yes	No	Neg		9.7	36.2	None	3
MMC184	Dry	17	Single	Secondary	Hair Dresser	Block	Rent	Flushing	Tv	Community tap	9	1	19	0	1	0	No	No	No	Pos	680	10.2	37.2	None	4
MMC185	Dry	27	Single	Secondary	H/W	Plank	Rent	Pit	Bike, Tv	Private tap	4	1	18	3	4	0	Yes	Yes	No	Neg		11.5	35.6	None	3
MMC186	Dry	18	Single	Secondary	Student	Block	Own	Pit	Bike, Tv	Community tap	5	1	16	0	1	0	No	No	No	Neg		8.9	37.1	Reported history of fever	3
MMC187	Dry	24	Single	Primary	Business	Block	Rent	Pit	Bike/ None	Community tap	5	3	29	3	4	3 AND MORE	No	No	Yes	Neg		10.7	36.3	None	3
MMC188	Dry	17	Married	Primary	H/W	Block	Rent	Pit	Bike, Tv	Private tap	2	2	26	0	1	2	No	No	Yes	Neg		12.3	36.2	None	3
MMC189	Dry	29	Married	Secondary	Teacher	Block	Rent	Flushing	Bike, Tv, Radio	Private tap	10	4	33	2	3	3 AND MORE	Yes	Yes	Yes	Neg		11.2	37.1	Reported history of fever	3
MMC190	Dry	30	Single	Primary	Seamstress	Block	Own	Pit	Tv	Private tap	4	2	27	0	2	2	No	No	Yes	Neg		11.5	36.9	None	4
MMC191	Dry	23	Married	Secondary	Hair Dresser	Block	Rent	Pit	Bike, Tv	Private tap	9	1	33	1	2	2	No	No	Yes	Neg		10	37.2	Reported history of fever	4
MMC192	Dry	17	Single	Secondary	Student	Block	Rent	Pit	Tv, Radio	Community tap	2	1	28	0	1	0	No	No	Yes	Pos	400	9.8	37.8	Current Fever	3
MMC193	Dry	27	Single	Secondary	Business	Block	Rent	Pit	Tv	Community tap	4	1	27	1	2	0	Yes	Yes	No	Neg		10.8	35.4	None	3
MMC194	Dry	20	Married	Secondary	H/W	Block	Rent	Pit	Tv	Community tap	2	1	19	0	1	0	Yes	Yes	No	Neg		12.2	36	None	4
MMC195	Dry	21	Single	Secondary	Business	Plank	Rent	Pit	Bike, Tv, Radio	Community tap	6	1	26	0	2	0	No	No	No	Neg		10.5	36.5	Reported history of fever	4
MMC196	Dry	17	Married	Tertiary	H/W	Block	Rent	Flushing	Bike, Tv, Radio	Community tap	6	1	25	0	2	0	No	No	No	Neg		9.5	35.7	None	4
MMC197	Dry	31	Married	Secondary	Business	Plank	Rent	Pit	Bike, Tv	Community tap	5	1	28	4	5	0	Yes	Yes	No	Pos	200	11.4	35.6	None	3
MMC198	Dry	30	Married	Primary	Farmer	Block	Rent	Pit	Tv	Community tap	7	1	27	5	6	0	Yes	No	No	Pos	120	11.3	36.5	None	3
MMC199	Dry	23	Single	Secondary	Hair Dresser	Block	Own	Flushing	Bike, Tv	Community tap	2	1	17	1	2	0	Yes	Yes	No	Neg		11.1	36	None	4
BIHC198	Dry	18	Single	Secondary	Student	Block	Rent	Flushing	Bike, Tv, Radio	Private tap	4	5	37	0	1	2	Yes	No	Yes	Pos	80	9.5	35.6	None	2
BIHC199	Dry	20	Married	Tertiary	Student	Block	Rent	Flushing	Tv, Radio	Private tap	3	3	37	0	2	1	Yes	No	Yes	Pos	5080	7.8	37.6	Current Fever	2
BIHC200	Dry	33	Single	Tertiary	Civil Servant	Block	Rent	Flushing	Car, Bicycle, Tv, Radio	Private tap	4	2	18	0	1	0	Yes	No	Yes	Neg		8.4	36.2	None	2
BIHC201	Dry	27	Single	Secondary	Business	Plank	Own	Pit	Tv, Radio	Community tap	5	3	30	0	2	2	Yes	No	Yes	Neg		10.1	36.1	None	3
BIHC202	Dry	30	Married	Primary	Seamstress	Block	Own	Flushing	Tv	Private tap	5	3	29	1	2	1	Yes	No	Yes	Neg		9.2	37.4	Reported history of fever	2
BIHC203	Dry	27	Single	Secondary	Student	Plank	Rent	Flushing	Tv, Radio	Private tap	1	1	15	1	2	0	Yes	No	No	Neg		11.5	37.1	None	2
BIHC204	Dry	39	Married	Secondary	Business	Block	Rent	Flushing	Tv	Private tap	8	3	33	6	7	2	Yes	No	Yes	Neg		8.9	36.3	None	2
BIHC205	Dry	34	Married	Tertiary	Engineer	Block	Rent	Flushing	Tv	Private tap	7	2	27	2	5	1	Yes	No	Yes	Neg		10	37	None	3
BIHC206	Dry	31	Married	Secondary	Pharmacy Attendant	Block	Rent	Pit	Tv, Radio	Private tap	4	3	38	2	3	2	Yes	No	Yes	Neg		10.9	37.3	Reported history of fever	4
BIHC207	Dry	35	Married	Secondary	Court Registra	Block	Rent	Flushing	Car, Tv	Private tap	6	2	19	1	2	0	No	No	Yes	Neg		8.7	37.1	None	1
BIHC208	Dry	26	Married	Tertiary	Event Manager	Block	Rent	Flushing	Tv	Private tap	2	3	27	0	1	1	Yes	No	Yes	Neg		10.5	36.8	None	3
BIHC209	Dry	19	Single	Secondary	Seamstress	Block	Rent	Pit	Tv, Radio	Community tap	4	2	28	0	1	1	Yes	Yes	Yes	Neg		9.5	36.8	None	3
BIHC210	Dry	24	Married	Secondary	H/W	Block	Rent	Flushing	Tv	Private tap	2	3	32	1	4	1	Yes	No	Yes	Neg		10.6	37.3	Reported history of fever	4
BIHC211	Rainy	34	Married	Secondary	Teacher	Block	Own	Flushing and Pit	Tv, Radio	Private tap	7	3	34	3	4	2	Yes	Yes	Yes	Neg		9.6	37	None	3
BIHC212	Rainy	36	Married	Secondary	Business	Block	Own	Pit	Tv, Radio	Private tap	7	3	28	3	5	1	Yes	Yes	Yes	Neg		9.6	36.7	Reported history of fever	2
BIHC213	Rainy	24	Married	Tertiary	Business	Block	Rent	Flushing	Tv, Radio	Private tap	2	4	35	0	1	2	Yes	No	Yes	Neg		10.3	37.2	Reported history of fever	3
BIHC214	Rainy	29	Married	Tertiary	Student	Block	Own	Flushing	Car, Tv, Radio	Private tap	5	1	12	1	2	0	No	No	No	Neg		11	37.1	Reported history of fever	4
BIHC215	Rainy	27	Married	Tertiary	Cashier	Block	Own	Flushing	Car, Tv	Community tap	4	2	22	0	1	0	Yes	Yes	Yes	Neg		9.9	36.9	None	3
BIHC216	Rainy	26	Single	Tertiary	Student	Block	Rent	Pit	Tv, Radio	Private tap	2	3	27	0	1	1	Yes	No	Yes	Pos	120	8.6	37	None	2
BIHC217	Rainy	31	Married	Primary	Seamstress	Block	Rent	Flushing	Tv, Radio	Private tap	5	5	39	3	4	2	Yes	Yes	Yes	Neg		9.3	37	Reported history of fever	2
BIHC218	Rainy	39	Married	Secondary	Business	Block	Own	Flushing	Car, Tv, Radio	Private tap	4	2	24	4	5	1	Yes	No	Yes	Neg		9.2	36.2	None	3
BIHC219	Rainy	21	Married	Secondary	Designer	Plank	Own	Pit	Bike, Tv	Private tap	2	3	30	0	1	0	Yes	Yes	Yes	Neg		10.2	37	None	3
BIHC220	Rainy	32	Single	Tertiary	Teacher	Block	Rent	Flushing	Tv, Radio	Private tap	3	5	39	1	2	3 AND MORE	Yes	No	Yes	Neg		10.2	37	None	3
BIHC221	Rainy	21	Single	Secondary	Student	Block	Own	Flushing	Car, Tv, Radio	Private tap	5	4	32	0	1	1	Yes	No	No	Neg		10.6	37.2	Reported history of fever	2
BIHC222	Rainy	36	Single	Secondary	Teacher	Plank	Own	Pit	Tv, Radio	Community tap	5	2	21	3	4	1	Yes	Yes	Yes	Neg		10.8	36.8	None	3
BIHC223	Rainy	34	Single	Tertiary	Film Maker	Block	Rent	Flushing	Car, Tv	Private tap	1	3	31	0	1	2	Yes	No	Yes	Neg		11.5	36.5	None	2
BIHC224	Rainy	26	Single	Tertiary	Secretary	Block	Rent	Pit	Tv	Community tap	3	1	15	1	2	0	No	No	No	Neg		10.3	37.2	Reported history of fever	3
BIHC225	Rainy	27	Married	Secondary	Business	Plank	Rent	Pit	Tv	Private tap	4	3	31	2	3	1	Yes	Yes	Yes	Neg		9	36	None	4
BIHC226	Rainy	24	Single	Tertiary	H/W	Block	Own	Flushing	Tv, Radio	Private tap	8	2	30	0	1	2	Yes	No	Yes	Neg		9.3	36.1	None	3
BIHC227	Rainy	25	Single	Tertiary	Student	Block	Own	Flushing	Tv, Radio	Private tap	4	2	24	1	2	1	Yes	No	Yes	Pos	120	10.3	37.1	None	4
BIHC228	Rainy	27	Married	Secondary	Hair Dresser	Block	Rent	Flushing	Car, Tv, Radio	Private tap	3	4	41	2	3	1	Yes	No	Yes	Neg		9.7	36.2	None	3
BIHC229	Rainy	32	Married	Secondary	Business	Block	Rent	Pit	Car, Tv	Community tap	4	3	26	2	3	0	Yes	No	Yes	Neg		9.2	37.2	Reported history of fever	2
BIHC230	Rainy	19	Single	Secondary	Student	Plank	Rent	Pit	Tv	Private tap	2	2	26	0	1	1	Yes	No	Yes	Neg		11	36.2	None	2
BIHC231	Rainy	31	Married	Primary	Farmer	Plank	Rent	Pit	Tv, Radio	Community tap	4	3	24	2	3	1	Yes	Yes	Yes	Neg		11.1	36.3	None	4
BIHC232	Rainy	29	Married	Primary	Farmer	Plank	Rent	Pit	None	Community tap	5	1	29	4	5	0	No	No	No	Neg		12.6	36	None	4
BIHC233	Rainy	32	Married	Secondary	Seamstress	Block	Rent	Pit	Car, Tv	Community tap	3	1	25	1	2	0	No	No	No	Neg		12.6	36.1	None	4
BIHC234	Rainy	24	Single	Tertiary	H/W	Block	Rent	Flushing	Tv, Radio	Private tap	5	4	34	1	2	1	No	No	Yes	Neg		8.4	35.8	None	3
BIHC235	Rainy	30	Married	Secondary	H/W	Plank	Rent	Pit	Tv	Community tap	5	3	37	1	2	2	Yes	No	Yes	Neg		9.3	36.3	None	3
BIHC236	Rainy	24	Single	Secondary	Business	Block	Own	Flushing	Car, Tv	Private tap	5	3	36	1	2	2	Yes	No	Yes	Neg		10.7	37	None	3
BIHC237	Rainy	33	Married	Tertiary	Business	Plank	Rent	Flushing	Tv, Radio	Private tap	4	2	27	2	3	0	No	No	No	Neg		9.6	36.1	None	4
BIHC238	Rainy	24	Single	Secondary	Student	Block	Rent	Flushing	Tv	Community tap	3	3	30	0	1	1	Yes	No	Yes	Neg		8.4	36.1	None	3
BIHC239	Rainy	30	Married	Secondary	Business	Block	Rent	Flushing	Tv, Radio	Private tap	4	1	20	2	3	0	Yes	No	No	Pos	400	10.2	36	None	3
BIHC240	Rainy	29	Single	Secondary	Business	Block	Rent	Pit	Tv	Community tap	2	3	27	1	2	0	Yes	No	Yes	Neg		11.3	36.7	Reported history of fever	4
BIHC241	Rainy	27	Single	Tertiary	H/W	Block	Own	Flushing	Car, Tv, Radio	Community tap	4	1	10	0	1	0	Yes	Yes	Yes	Neg		13	36.8	Reported history of fever	4
BIHC242	Rainy	24	Married	Secondary	Student	Block	Rent	Flushing	Tv, Radio	Private tap	4	2	24	1	2	1	Yes	Yes	Yes	Neg		11.8	37.1	None	4
BIHC243	Rainy	30	Married	Secondary	Business	Block	Rent	Flushing	Tv	Private tap	5	2	17	2	4	0	Yes	Yes	Yes	Neg		9.8	36.4	Reported history of fever	4
BIHC244	Rainy	24	Married	Tertiary	Student	Block	Own	Flushing	Tv	Private tap	7	1	15	0	1	0	No	No	No	Neg		11.4	36.2	None	3
BIHC245	Rainy	35	Single	Tertiary	Lecturer	Block	Own	Flushing	Car, Tv	Private tap	2	4	39	0	1	2	Yes	No	Yes	Neg		12.5	36.2	None	4
BIHC246	Rainy	26	Single	Tertiary	H/W	Block	Own	Flushing	Tv, Radio	Private tap	4	5	38	1	3	2	Yes	Yes	Yes	Neg		10.4	36.5	Reported history of fever	2
BIHC247	Rainy	18	Single	Secondary	H/W	Plank	Own	Pit	Tv, Radio	Community tap	5	4	33	0	1	2	Yes	Yes	Yes	Pos	200	9.6	37.6	Current Fever	3
BIHC248	Rainy	26	Married	Tertiary	Teacher	Block	Own	Flushing	Tv, Radio	Private tap	7	4	39	0	1	2	Yes	Yes	Yes	Neg		11.4	36.8	Reported history of fever	4
BIHC249	Rainy	26	Married	Tertiary	H/W	Block	Own	Pit	Tv, Radio	Community tap	2	5	34	0	2	2	Yes	No	Yes	Neg		10.7	36.9	None	3
BIHC250	Rainy	25	Married	Tertiary	Custom	Block	Own	Flushing	Tv, Radio	Private tap	6	1	20	2	3	0	No	No	No	Neg		9	36.2	Reported history of fever	3
BIHC251	Rainy	26	Single	Secondary	H/W	Block	Rent	Flushing	Tv	Private tap	3	3	23	1	2	1	No	No	Yes	Neg		12.5	36.4	None	5
BIHC252	Rainy	24	Single	Tertiary	Student	Block	Rent	Flushing	Tv, Radio	Private tap	3	1	15	0	1	0	Yes	No	No	Neg		11.3	36.3	None	4
BIHC253	Rainy	25	Married	Primary	Business	Block	Rent	Pit	Tv, Radio	Private tap	11	2	25	2	3	0	Yes	Yes	Yes	Pos	800	10.1	37.7	Current Fever	3
BIHC254	Rainy	25	Married	Tertiary	Student	Block	Rent	Flushing	Tv, Radio	Private tap	2	3	39	0	1	3 AND MORE	Yes	Yes	Yes	Neg		9.8	36.1	None	2
BIHC255	Rainy	20	Single	Tertiary	Student	Block	Rent	Pit	Tv	Community tap	2	1	17	0	1	0	No	No	No	Neg		11.7	36.3	Reported history of fever	4
BIHC256	Rainy	25	Married	Primary	Business	Block	Own	Pit	Tv, Radio	Community tap	2	3	24	1	3	1	Yes	No	No	Neg		10.8	36.1	None	4
BIHC257	Rainy	31	Single	Tertiary	Student	Block	Rent	Flushing	Tv	Private tap	4	4	30	0	1	0	Yes	No	Yes	Neg		10.1	36.8	None	4
BIHC258	Rainy	32	Married	Tertiary	Teacher	Block	Rent	Flushing	Car, Tv, Radio	Private tap	4	4	37	1	2	3 AND MORE	Yes	No	Yes	Neg		11.7	36.7	None	4
BIHC259	Rainy	30	Single	Secondary	Seamstress	Block	Rent	Flushing	Tv	Community tap	3	1	9	1	4	0	Yes	No	No	Neg		11.4	36.7	None	4
BIHC260	Rainy	26	Married	Secondary	Teacher	Block	Rent	Flushing	Tv, Radio	Community tap	2	2	32	0	2	0	Yes	No	No	Neg		10.1	36.7	Reported history of fever	4
BIHC261	Rainy	25	Single	Secondary	Designer	Block	Rent	Flushing	Tv, Radio	Community tap	4	2	35	2	3	1	Yes	No	No	Neg		10.5	37.1	Reported history of fever	4
BIHC262	Rainy	23	Single	Tertiary	Student	Block	Rent	Flushing	Tv, Radio	Private tap	2	3	35	0	1	2	Yes	No	Yes	Pos	200	10.8	36.7	None	3
BIHC263	Rainy	37	Married	Tertiary	Teacher	Block	Own	Flushing	Car, Tv, Radio	Private tap	1	5	32	0	1	2	Yes	No	Yes	Neg		8.7	36.5	None	3
BIHC264	Rainy	41	Married	Tertiary	Court Registra	Block	Rent	Flushing	Tv	Private tap	6	2	28	2	3	2	No	No	Yes	Neg		8.3	36.6	None	3
BIHC265	Rainy	30	Married	Secondary	Teacher	Block	Rent	Flushing	Tv	Private tap	8	3	33	3	4	2	Yes	Yes	Yes	Neg		10.4	36.6	None	3
BIHC266	Rainy	24	Married	Secondary	Decoration	Block	Rent	Flushing	Bike, Tv	Community tap	3	3	34	1	2	2	Yes	No	Yes	Neg		9.8	36.2	None	3
BIHC267	Rainy	33	Married	Secondary	Business	Plank	Rent	Pit	Tv, Radio	Community tap	4	1	21	2	3	0	No	No	No	Neg		12.4	37	None	4
BIHC267	Rainy	23	Single	Secondary	Mobile money	Block	Rent	Flushing	Tv	Community tap	2	1	6	0	1	0	No	No	No	Neg		10.9	36.3	None	3
BIHC268	Rainy	29	Married	Secondary	Teacher	Block	Rent	Flushing	Tv	Private tap	4	2	31	3	4	1	No	No	Yes	Neg		9.6	36.2	None	3
BIHC269	Rainy	30	Married	Secondary	Councellor	Block	Rent	Flushing	Tv, Radio	Community tap	2	5	37	0	1	3 AND MORE	Yes	No	Yes	Pos	1000	10.8	35.6	None	3
BIHC270	Rainy	26	Married	Tertiary	H/W	Block	Rent	Flushing	Tv	Private tap	3	4	37	0	1	2	Yes	Yes	Yes	Neg		11.1	37.2	Reported history of fever	3
BIHC271	Rainy	34	Married	Secondary	Shop	Block	Rent	Flushing	Car, Tv, Radio	Community tap	4	3	32	2	3	0	No	No	Yes	Pos	400	11.2	37.7	Current Fever	3
BIHC272	Rainy	28	Single	Tertiary	Business	Block	Rent	Flushing	Tv	Private tap	2	2	11	0	1	0	No	No	Yes	Neg		10.1	35.5	None	3
BIHC273	Rainy	27	Married	Tertiary	Teacher	Block	Rent	Pit	Bike, Tv, Radio	Community tap	6	3	31	1	2	2	Yes	No	No	Neg		7.8	36.7	None	3
BIHC274	Rainy	27	Married	Secondary	Hair Dresser	Block	Own	Pit	Car, Tv	Community tap	7	3	31	4	5	0	Yes	Yes	Yes	Neg		8.9	36.2	None	3
BIHC275	Rainy	24	Single	Tertiary	Teacher	Block	Own	Pit	Tv	Community tap	6	1	24	1	2	0	No	No	No	Neg		14.1	36.5	None	3
BIHC276	Rainy	32	Married	Secondary	Hair Dresser	Block	Rent	Flushing	Car, Tv, Radio	Community tap	5	2	23	3	4	1	Yes	No	Yes	Neg		10.8	36.1	None	3
BIHC277	Rainy	38	Married	Tertiary	Councellor	Block	Rent	Flushing	Tv, Radio	Private tap	2	1	20	3	4	0	Yes	Yes	No	Neg		11.6	37.4	Reported history of fever	3
BIHC278	Rainy	30	Married	Tertiary	Seamstress	Block	Rent	Flushing	Tv	Private tap	2	3	24	0	1	0	No	No	Yes	Neg		11.2	36.3	None	4
BIHC279	Rainy	30	Married	Tertiary	H/W	Block	Own	Flushing	Car, Tv, Radio	Private tap	6	2	34	1	2	0	Yes	No	Yes	Neg		10.4	36.6	None	3
BIHC280	Rainy	29	Married	Tertiary	Business	Block	Own	Flushing and Pit	Car, Tv, Radio	Private tap	7	1	18	2	3	0	No	No	No	Pos	320	13	36.1	None	5
BIHC281	Rainy	30	Married	Secondary	Business	Block	Own	Flushing	Tv, Radio	Private tap	6	3	38	2	3	2	Yes	No	Yes	Neg		10.5	36.2	None	3
BIHC282	Rainy	29	Married	Secondary	Seamstress	Block	Rent	Flushing	Tv, Radio	Private tap	3	1	20	1	2	0	No	No	No	Neg		10.2	37.2	Reported history of fever	5
BIHC283	Rainy	33	Married	Secondary	Cleaner	Block	Own	Flushing	Tv	Private tap	6	4	30	2	4	0	Yes	No	Yes	Neg		9	37.2	Reported history of fever	3
MMC200	Rainy	23	Married	Secondary	Business	Block	Rent	Pit	Tv	Community tap	4	3	37	1	2	2	Yes	Yes	Yes	Neg		10.7	37.4	Reported history of fever	3
MMC201	Rainy	32	Single	Tertiary	Secretary	Block	Rent	Flushing	None	Private tap	4	2	20	0	2	0	Yes	Yes	Yes	Neg		11.5	36.5	None	3
MMC202	Rainy	28	Single	Secondary	H/W	Plank	Own	Pit	Tv	Community tap	2	2	31	0	1	1	No	No	Yes	Neg		9	37.2	Reported history of fever	3
MMC203	Rainy	26	Single	Secondary	Business	Block	Rent	Flushing	Tv	Private tap	2	3	23	1	2	1	Yes	No	Yes	Neg		10.6	36.3	None	4
MMC204	Rainy	20	Single	Secondary	Hair Dresser	Plank	Rent	Pit	Tv	Community tap	2	2	18	0	1	0	Yes	No	Yes	Neg		13.4	36.2	None	3
MMC205	Rainy	20	Married	Secondary	Restoration	Plank	Rent	Pit	Tv	Community tap	2	2	29	1	2	3 AND MORE	Yes	No	Yes	Pos	200	10	37.7	Current Fever	4
MMC206	Rainy	22	Married	Secondary	H/W	Block	Own	Flushing	Tv	Community tap	5	5	39	1	2	3 AND MORE	Yes	Yes	Yes	Neg		12.4	35.8	None	4
MMC207	Rainy	27	Married	Secondary	Business	Block	Rent	Flushing	Tv	Community tap	5	3	29	2	3	2	Yes	Yes	Yes	Neg		10.9	36.1	None	3
MMC208	Rainy	22	Single	Secondary	Business	Block	Rent	Pit	Tv	Community tap	4	3	28	1	2	0	Yes	Yes	Yes	Neg		12.6	36.7	None	5
MMC209	Rainy	31	Married	Secondary	Nurse	Block	Rent	Pit	Tv	Community tap	6	2	25	2	3	2	Yes	No	Yes	Neg		8.5	37.1	Reported history of fever	4
MMC210	Rainy	30	Single	Secondary	Business	Block	Rent	Pit	Tv	Private tap	3	3	33	1	2	3 AND MORE	Yes	Yes	Yes	Pos	280	11.7	37.9	Current Fever	4
MMC211	Rainy	36	Married	Tertiary	Nurse	Plank	Own	Flushing	Car, Tv	Community tap	9	3	28	3	4	1	Yes	Yes	Yes	Pos	120	10.8	35.6	None	3
MMC212	Rainy	18	Married	Secondary	H/W	Block	Rent	Pit	Tv	Community tap	2	2	17	0	1	0	Yes	Yes	Yes	Neg		11.5	35.4	None	4
MMC213	Rainy	34	Married	Tertiary	Teacher	Block	Rent	Pit	Tv	Community tap	7	4	35	2	3	3 AND MORE	Yes	No	Yes	Neg		12.6	36.6	None	4
MMC214	Rainy	20	Single	Secondary	Student	Plank	Own	Pit	Tv	Community tap	5	4	40	1	2	3 AND MORE	Yes	Yes	Yes	Neg		12.7	36.6	None	2
MMC215	Rainy	27	Married	Secondary	Hair Dresser	Block	Rent	Flushing	Radio	Private tap	3	2	24	0	1	0	Yes	Yes	Yes	Pos	80	10.1	36.2	None	3
MMC216	Rainy	23	Married	Tertiary	Receptionist	Block	Rent	Flushing	Tv	Private tap	2	6	40	0	1	3 AND MORE	Yes	No	Yes	Neg		12.5	36.7	None	4
MMC217	Rainy	24	Single	Tertiary	Business	Block	Rent	Pit	Tv	Community tap	5	1	22	0	1	1	No	No	Yes	Neg		9.1	36	None	2
MMC218	Rainy	36	Married	Tertiary	Business	Block	Rent	Flushing	Car, Tv, Radio	Private tap	4	1	26	2	3	0	Yes	Yes	No	Neg		11	36.2	None	4
MMC219	Rainy	21	Married	Secondary	Business	Block	Rent	Pit	Tv	Community tap	4	1	21	1	2	0	No	No	No	Neg		8.7	36.1	None	2
MMC220	Rainy	20	Married	Secondary	Farmer	Block	Rent	Pit	Tv	Community tap	4	1	29	1	2	0	Yes	Yes	No	Neg		9.7	37	None	3
MMC221	Rainy	25	Married	Primary	Hair Dresser	Block	Own	Flushing	Tv	Private tap	5	1	15	1	2	0	Yes	No	No	Neg		11.1	37	Reported history of fever	3
MMC222	Rainy	22	Single	Secondary	Business	Plank	Own	Pit	Car, Tv	Community tap	9	1	19	0	3	0	Yes	Yes	No	Neg		10.6	37.1	Reported history of fever	1
MMC223	Rainy	26	Single	Secondary	Student	Block	Rent	Flushing	Tv	Private tap	3	1	18	1	2	0	No	No	No	Neg		10	36.1	None	3
MMC224	Rainy	16	Single	Secondary	Student	Plank	Own	Pit	Tv	Community tap	4	1	22	0	1	0	No	No	No	Neg		8.6	37.2	Reported history of fever	4
MMC225	Rainy	30	Married	Secondary	Social Worker	Block	Rent	Flushing	Tv	Private tap	6	1	37	4	5	0	No	No	No	Neg		9.1	36.3	None	2
MMC226	Rainy	27	Single	Secondary	H/W	Block	Rent	Pit	Tv, Radio	Community tap	2	2	19	0	2	0	Yes	No	Yes	Neg		11	37.2	Reported history of fever	3
MMC227	Rainy	23	Married	Secondary	Hair Dresser	Plank	Own	Pit	Tv, Radio	Community tap	6	2	23	1	2	1	Yes	Yes	Yes	Neg		8.6	37.1	Reported history of fever	3
MMC228	Rainy	19	Single	Tertiary	Student	Block	Rent	Flushing	Tv	Community tap	3	3	38	0	1	1	No	No	Yes	Neg		12.1	36.8	None	4
MMC229	Rainy	35	Married	Secondary	Business	Block	Own	Pit	Tv	Community tap	4	3	35	3	4	1	Yes	No	Yes	Neg		9	36.4	None	2
MMC230	Rainy	28	Married	Secondary	Business	Block	Rent	Flushing	Bike, Tv, Radio	Private tap	4	2	23	2	3	1	Yes	No	Yes	Neg		10.6	37.3	Reported history of fever	3
MMC231	Rainy	23	Married	Primary	Farmer	Plank	Rent	Pit	Tv	Private tap	7	3	34	2	3	2	Yes	No	Yes	Neg		8.9	37	Reported history of fever	3
MMC232	Rainy	23	Single	Tertiary	Business	Block	Own	Flushing	Tv, Radio	Community tap	4	5	39	0	1	3 AND MORE	Yes	No	Yes	Neg		12.6	36.8	Reported history of fever	4
MMC233	Rainy	33	Married	Tertiary	Teacher	Block	Own	Flushing	Tv, Radio	Community tap	4	5	37	1	2	3 AND MORE	Yes	Yes	Yes	Neg		12.8	36.9	Reported history of fever	4
MMC234	Rainy	25	Single	Secondary	Hair Dresser	Plank	Own	Pit	Tv, Radio	Private tap	3	2	24	0	2	0	Yes	Yes	Yes	Neg		10.9	36.3	None	4
MMC235	Rainy	37	Married	Primary	Farmer	Block	Own	Pit	Tv, Radio	Community tap	7	1	22	6	7	0	Yes	Yes	Yes	Neg		10.6	36.2	None	3
MMC236	Rainy	22	Single	Secondary	Hair Dresser	Block	Rent	Pit	Tv	Community tap	3	2	26	0	1	1	Yes	No	Yes	Neg		10.7	36.9	Reported history of fever	3
MMC237	Rainy	21	Single	Secondary	Student	Block	Own	Pit	Tv	Community tap	4	1	15	0	1	0	No	No	No	Pos	120	11.4	37.6	Current Fever	3
MMC238	Rainy	31	Married	Tertiary	Teacher	Block	Rent	Pit	Tv	Private tap	4	2	20	2	5	1	Yes	No	Yes	Neg		11.3	36.8	Reported history of fever	4
MMC239	Rainy	34	Married	Secondary	Business	Block	Rent	Pit	Tv, Radio	Private tap	5	1	33	4	5	2	Yes	No	Yes	Neg		11	36.9	Reported history of fever	1
MMC240	Rainy	18	Single	Secondary	H/W	Block	Rent	Pit	Bike,Tv	Community tap	2	3	28	0	1	0	Yes	No	Yes	Pos	6000	11	37.7	Current Fever	1
MMC241	Rainy	24	Married	Secondary	H/W	Block	Rent	Pit	Tv	Community tap	3	2	39	1 (loss)	1	0	No	No	Yes	Neg		11.3	36.7	None	3
MMC242	Rainy	27	Married	Secondary	Hair Dresser	Block	Rent	Pit	Car, Tv	Community tap	3	3	31	1	2	2	Yes	No	Yes	Neg		11.2	36.7	Reported history of fever	3
MMC243	Rainy	19	Married	Secondary	H/W	Block	Rent	Pit	Car, Tv	Community tap	4	3	36	1	2	3 AND MORE	Yes	Yes	Yes	Neg		10.7	36.8	Reported history of fever	3
MMC244	Rainy	23	Single	Secondary	H/W	Plank	Rent	Pit	Tv, Radio	Community tap	5	4	40	0	1	3 AND MORE	Yes	Yes	Yes	Neg		9.2	36.9	Reported history of fever	3
MMC245	Rainy	22	Married	Primary	Seamstress	Block	Rent	Pit	Tv	Community tap	6	3	31	2	3	0	Yes	No	Yes	Neg		12.5	37	None	2
MMC246	Rainy	25	Married	Secondary	Hair Dresser	Block	Rent	Pit	Bike, Tv	Community tap	3	5	39	1	2	0	No	No	Yes	Neg		10.5	37.1	None	3
MMC247	Rainy	25	Single	Secondary	H/W	Block	Rent	Pit	Tv	Community tap	2	2	35	2	3	2	No	No	Yes	Neg		11.6	36.7	Reported history of fever	3
MMC248	Rainy	27	Married	Primary	H/W	Plank	Rent	Pit	Bike, Tv	Community tap	4	2	28	3	4	0	Yes	Yes	Yes	Neg		13.3	37	None	4
MMC249	Rainy	30	Married	Secondary	Business	Block	Rent	Flushing	Tv	Private tap	6	5	37	3	4	0	Yes	Yes	Yes	Neg		11.2	36.3	None	3
MMC250	Rainy	25	Married	Secondary	Student	Block	Rent	Pit	Tv	Community tap	3	4	32	1	2	2	Yes	No	Yes	Pos	400	12.8	37.8	Current Fever	3
MMC251	Rainy	24	Married	Secondary	Hair Dresser	Block	Rent	Pit	Tv	Community tap	3	3	32	3	4	2	Yes	Yes	Yes	Neg		13	35.9	None	4
MMC252	Rainy	22	Single	Tertiary	H/W	Block	Rent	Pit	Tv	Community tap	4	4	39	0	1	1	No	No	Yes	Neg		14.3	37	Reported history of fever	4
MMC253	Rainy	29	Married	Primary	H/W	Block	Rent	Pit	Tv	Community tap	4	3	34	2	3	2	Yes	Yes	Yes	Neg		12.2	36.7	Reported history of fever	5
MMC254	Rainy	22	Single	Secondary	Hair Dresser	Block	Rent	Flushing	Tv	Community tap	3	2	22	1	2	1	Yes	No	Yes	Neg		13.2	37	Reported history of fever	4
MMC255	Rainy	28	Married	Primary	Seamstress	Block	Own	Pit	Tv	Community tap	4	3	23	2	3	3 AND MORE	Yes	Yes	Yes	Neg		9.5	37.1	Reported history of fever	3
MMC256	Rainy	21	Single	Secondary	Student	Block	Rent	Flushing	Tv	Community tap	2	4	35	0	1	2	No	No	Yes	Pos	400	9.2	37.7	Current Fever	2
MMC257	Rainy	26	Single	Secondary	Business	Block	Rent	Flushing	Tv	Community tap	5	3	24	2	3	1	Yes	No	Yes	Neg		12	36.2	None	4
MMC258	Rainy	30	Married	Primary	Business	Block	Rent	Pit	Tv	Community tap	5	6	31	3	4	2	Yes	Yes	Yes	Neg		12.1	37.2	None	4
MMC259	Rainy	30	Married	Primary	Business	Block	Own	Pit	Tv	Community tap	5	2	24	3	4	0	Yes	Yes	Yes	Neg		10.1	36.7	Reported history of fever	3
MMC260	Rainy	20	Married	Secondary	Seamstress	Block	Rent	Pit	Tv	Community tap	2	3	32	0	2	2	Yes	Yes	Yes	Neg		9.9	37.1	None	2
MMC261	Rainy	30	Single	Tertiary	Secretary	Block	Rent	Flushing	Tv	Community tap	3	2	20	0	1	1	Yes	Yes	Yes	Neg		11.4	36.9	Reported history of fever	4
MMC262	Rainy	29	Married	Secondary	Business	Block	Rent	Flushing	Tv	Private tap	3	2	26	1	2	0	Yes	No	Yes	Neg		11.9	36.6	Reported history of fever	4
MMC263	Rainy	25	Married	Secondary	Business	Block	Rent	Pit	Tv	Private tap	4	1	15	1	2	0	Yes	No	No	Neg		10.2	37.2	None	4
MMC264	Rainy	32	Married	Secondary	H/W	Block	Own	Pit	Bike, Tv, Radio	Community tap	4	2	28	3	4	1	Yes	No	Yes	Neg		10.4	36.7	Reported history of fever	3
MMC265	Rainy	26	Married	Primary	Seamstress	Plank	Own	Pit	Tv	Community tap	6	1	25	1	2	0	No	No	No	Neg		9.5	37	None	3
MMC266	Rainy	33	Single	Primary	Business	Block	Own	Flushing	Tv	Community tap	4	1	15	4	5	0	No	No	No	Neg		10.1	36.9	Reported history of fever	2
MMC267	Rainy	39	Married	Primary	Business	Block	Rent	Pit	Tv	Community tap	6	1	29	4	6	0	Yes	Yes	No	Pos	320	10.4	37.1	None	3
MMC268	Rainy	33	Married	Primary	Farmer	Block	Rent	Pit	Tv	Community tap	5	1	14	3	5	0	Yes	No	No	Neg		12.2	36.2	None	4
MMC269	Rainy	28	Married	Primary	Seamstress	Block	Rent	Flushing	Car, Tv	Private tap	2	2	27	1	2	0	Yes	No	Yes	Pos	120	12.4	36.2	None	4
MMC270	Rainy	28	Single	Primary	H/W	Block	Rent	Pit	Tv	Community tap	3	2	22	2	4	0	Yes	No	Yes	Neg		11.3	37.1	Reported history of fever	4
MMC271	Rainy	19	Single	Secondary	Student	Block	Own	Pit	Tv	Community tap	7	3	28	0	1	2	Yes	No	Yes	Neg		10	36.1	None	3
MMC272	Rainy	31	Married	Secondary	Hair Dresser	Plank	Rent	Pit	Tv	Community tap	6	1	31	5	6	1	No	No	No	Neg		8.5	37.2	Reported history of fever	3
MMC273	Rainy	18	Single	Secondary	Farmer	Block	Own	Pit	Tv, Radio	Community tap	6	3	40	0	1	0	Yes	Yes	No	Pos	120	11.6	36.1	None	3
MMC274	Rainy	31	Single	Primary	Hair Dresser	Block	Rent	Pit	Tv, Radio	Community tap	3	2	25	2	4	0	Yes	Yes	Yes	Neg		10.5	36	None	3
MMC275	Rainy	20	Single	Secondary	Student	Block	Own	Pit	Tv	Community tap	6	2	25	0	1	1	Yes	Yes	Yes	Neg		12.4	37.2	Reported history of fever	5
MMC276	Rainy	33	Married	Primary	Farmer	Plank	Rent	Pit	Tv	Community tap	4	2	32	2	3	1	Yes	Yes	No	Neg		11.7	36.7	Reported history of fever	4
MMC277	Rainy	32	Single	Primary	Farmer	Block	Rent	Pit	Tv	Community tap	2	2	28	1	2	1	Yes	No	Yes	Neg		11	36	None	3
MMC278	Rainy	19	Single	Secondary	Student	Block	Own	Pit	Tv	Community tap	10	2	25	0	1	2	Yes	Yes	Yes	Neg		8.8	37.3	Reported history of fever	3
MMC279	Rainy	21	Married	Secondary	Student	Block	Own	Pit	Tv, Radio	Community tap	7	1	21	1	2	0	Yes	Yes	No	Neg		10.7	36.2	None	3
MMC280	Rainy	24	Single	Secondary	H/W	Block	Rent	Pit	Bike, Tv, Radio	Community tap	9	1	20	0	1	0	No	No	Yes	Neg		10.8	36.5	None	3
MMC281	Rainy	22	Married	Secondary	Business	Block	Own	Pit	Car, Tv, Radio	Private tap	6	1	19	0	2	0	No	No	No	Neg		11.1	36.9	Reported history of fever	4
MMC282	Rainy	36	Married	Primary	Business	Plank	Own	Pit	Bike, Tv, Radio	Community tap	3	1	21	1	2	0	No	No	No	Neg		12.2	37.3	Reported history of fever	4
MMC283	Rainy	30	Married	Tertiary	Teacher	Block	Rent	Pit	Tv, Radio	Private tap	3	1	16	1	3	0	Yes	Yes	Yes	Pos	120	11.8	37.8	Current Fever	3
MMC284	Rainy	20	Single	Secondary	Hair Dresser	Block	Own	Pit	Bike, Tv, Radio	Community tap	7	1	14	1	2	0	Yes	Yes	No	Neg		13.2	37.4	Reported history of fever	6
MMC285	Rainy	18	Married	Secondary	Student	Block	Own	Pit	Tv	Private tap	2	1	13	0	1	0	No	No	No	Neg		11.1	36.4	None	4
MMC286	Rainy	20	Single	Secondary	Hair Dresser	Block	Own	Flushing and Pit	car, Bicycle, Tv	Community tap	6	2	33	1	2	1	Yes	Yes	Yes	Pos	200	12.8	37.1	None	5
MMC287	Rainy	17	Single	Secondary	Student	Plank	Rent	Pit	Tv, Radio	Community tap	3	4	34	0	1	3 AND MORE	Yes	Yes	Yes	Neg		12.3	36.8	None	5
MMC288	Rainy	36	Single	Primary	Business	Block	Own	Flushing and Pit	Tv, Radio	Private tap	4	2	24	5	6	2	Yes	No	Yes	Neg		12.6	37.4	None	4
MMC289	Rainy	20	Married	Secondary	Seamstress	Block	Own	Flushing	Tv	Community tap	6	4	33	1	2	1	Yes	Yes	Yes	Pos	6160	10.6	37.8	Current Fever	4
MMC290	Rainy	23	Married	Secondary	Hair Dresser	Block	Own	Pit	Tv	Community tap	4	5	34	1	2	3 AND MORE	Yes	Yes	Yes	Neg		11.8	36.7	None	4
MMC291	Rainy	27	Married	Tertiary	Hair Dresser	Block	Rent	Flushing	Tv, Radio	Community tap	4	6	39	2	3	3 AND MORE	Yes	No	Yes	Pos	120	14.2	35.8	None	5
MMC292	Rainy	19	Married	Tertiary	Business	Block	Rent	Pit	Tv	Community tap	2	4	31	0	1	2	Yes	Yes	Yes	Pos	4800	9.4	37.8	Current Fever	3
MMC293	Rainy	33	Married	Secondary	Hair Dresser	Plank	Rent	Pit	None	Community tap	4	3	25	2	3	0	Yes	No	Yes	Neg		12.8	37.1	None	4
MMC294	Rainy	19	Single	Secondary	Seamstress	Block	Own	Pit	Tv, Radio	Private tap	1	4	27	0	1	1	Yes	No	Yes	Neg		12.1	37.1	None	5
MMC295	Rainy	30	Married	Primary	Farmer	Block	Rent	Pit	Tv	Community tap	5	4	34	3	5	3 AND MORE	Yes	No	Yes	Neg		11	37.5	Reported history of fever	3
MMC296	Rainy	27	Single	Primary	H/W	Plank	Rent	Flushing	Bike, Tv	Community tap	5	3	33	3	4	2	Yes	Yes	Yes	Neg		13.9	37.1	None	4
MMC297	Rainy	21	Single	Secondary	Business	Block	Rent	Pit	Bike, Tv	Community tap	5	4	34	1	2	3 AND MORE	Yes	Yes	Yes	Neg		11.4	37	None	4
MMC298	Rainy	20	Single	Secondary	H/W	Block	Rent	Pit	Tv	Community tap	2	3	26	0	2	1	Yes	No	Yes	Pos	200	12	37.8	Current Fever	4
MMC299	Rainy	18	Single	Secondary	Student	Block	Rent	Pit	Tv	Community tap	3	4	34	0	1	3 AND MORE	No	No	Yes	Pos	1600	9.2	37.9	Current Fever	3
MMC300	Rainy	30	Single	Secondary	Business	Block	Rent	Pit	Tv	Community tap	1	2	30	0	1	2	Yes	No	Yes	Neg		12	37.1	None	3
MMC301	Rainy	19	Single	Secondary	H/W	Block	Rent	Pit	Tv	Community tap	4	4	32	0	1	2	Yes	No	Yes	Pos	800	11.4	37.8	Current Fever	4
MMC302	Rainy	18	Single	Secondary	H/W	Block	Rent	Flushing	Tv	Private tap	3	3	26	0	1	2	Yes	Yes	Yes	Neg		12.2	36.1	None	4
MMC303	Rainy	30	Married	Tertiary	Business	Block	Rent	Flushing and Pit	Bike, Tv, Radio	Community tap	4	4	33	1	2	3 AND MORE	Yes	No	Yes	Neg		12.7	36.2	None	3
MMC304	Rainy	19	Married	Primary	Hair Dresser	Block	Rent	Pit	Tv	Community tap	2	1	15	0	1	0	No	No	No	Neg		11.6	37.2	Reported history of fever	5
MMC305	Rainy	20	Single	Secondary	Hair Dresser	Block	Rent	Pit	Tv, Radio	Community tap	7	1	23	0	1	0	No	No	No	Pos	600	11.9	37.8	Current Fever	4
MMC306	Rainy	18	Single	Secondary	Student	Block	Rent	Pit	None	Community tap	7	1	27	0	1	0	No	No	No	Pos	4800	10.4	37.6	Current Fever	4
MMC307	Rainy	24	Single	Tertiary	Student	Block	Own	Pit	Tv	Community tap	12	1	24	0	1	0	Yes	No	No	Pos	400	10.5	36.1	None	4
MMC308	Rainy	33	Single	Secondary	Hair Dresser	Block	Rent	Pit	Tv	Community tap	5	1	21	4	5	0	No	No	No	Pos	560	9.5	37.6	Current Fever	4
MMC309	Rainy	26	Married	Tertiary	Student	Block	Own	Pit	Tv, Radio	Community tap	5	1	7	1	2	0	No	No	No	Neg		13.7	37.1	Reported history of fever	5
MMC310	Rainy	18	Single	Secondary	Business	Block	Own	Pit	Tv	Community tap	2	1	20	0	1	0	Yes	Yes	No	Pos	200	9	37.6	Current Fever	3
MMC311	Rainy	32	Married	Secondary	Business	Block	Rent	Flushing	Tv	Community tap	3	2	26	2	3	1	Yes	Yes	Yes	Neg		9.7	36.1	None	4
MMC312	Rainy	22	Single	Secondary	Student	Block	Own	Flushing	Car, Tv, Radio	Community tap	7	3	28	0	1	2	Yes	Yes	Yes	Neg		12.5	36.8	None	4
MMC313	Rainy	23	Single	Secondary	Business	Block	Rent	Flushing	Tv, Radio	Community tap	4	2	20	0	1	0	Yes	Yes	Yes	Neg		8.8	37.2	None	2
MMC314	Rainy	32	Married	Primary	Business	Block	Own	Pit	Tv	Community tap	4	2	25	3	5	1	Yes	Yes	Yes	Neg		11.6	36.1	None	4
MMC315	Rainy	23	Married	Secondary	Seamstress	Block	Rent	Pit	Tv	Community tap	3	2	26	1	2	1	Yes	Yes	Yes	Pos	120	11.3	37.6	Current Fever	4
MMC316	Rainy	36	Single	Primary	Business	Block	Rent	Pit	Tv, Radio	Community tap	3	2	24	4	5	1	Yes	Yes	Yes	Neg		9.3	36.4	None	3
MMC317	Rainy	35	Married	Secondary	Hair Dresser	Block	Rent	Pit	Tv	Community tap	3	2	25	3	4	1	Yes	No	Yes	Neg		12.6	36.2	None	4
MMC318	Rainy	24	Married	Primary	Business	Block	Rent	Pit	Tv, Radio	Community tap	2	3	26	0	1	2	Yes	Yes	Yes	Neg		10	36.1	None	4
MMC319	Rainy	29	Married	Tertiary	Student	Block	Rent	Pit	Tv, Radio	Private tap	2	5	34	0	1	2	Yes	No	Yes	Neg		11.8	36.9	Reported history of fever	3
MMC320	Rainy	25	Married	Secondary	H/W	Plank	Own	Pit	Tv	Community tap	3	4	29	1	2	0	Yes	Yes	Yes	Pos	400	11.5	37.7	Current Fever	3
MMC321	Rainy	22	Single	Secondary	Hair Dresser	Block	Rent	Flushing	Tv	Community tap	2	2	25	0	1	1	Yes	No	Yes	Pos	200	11.4	35.8	None	4
MMC322	Rainy	35	Married	Primary	Farmer	Block	Own	Pit	Tv	Community tap	9	3	37	4	6	2	Yes	Yes	Yes	Neg		9.5	36.9	Reported history of fever	3
MMC323	Rainy	22	Married	Primary	Seamstress	Block	Own	Pit	Tv	Community tap	6	1	23	0	1	0	Yes	Yes	No	Neg		11.2	36.2	None	5
MMC324	Rainy	22	Married	Primary	H/W	Block	Rent	Flushing	Tv, Radio	Community tap	3	1	23	1	2	0	No	No	No	Neg		9.5	36.2	None	4
MMC325	Rainy	20	Single	Secondary	Student	Block	Own	Pit	Tv, Radio	Community tap	7	1	19	0	1	0	Yes	No	No	Pos	8400	7.8	37.9	Current Fever	3
MMC326	Rainy	19	Married	Secondary	Business	Block	Rent	Pit	None	Community tap	3	1	27	0	1	0	No	No	No	Neg		9.9	36.8	Reported history of fever	2
MMC327	Rainy	39	Married	Secondary	Business	Plank	Rent	Pit	None	Community tap	8	1	25	5	7	0	Yes	Yes	No	Neg		11.1	36.5	None	3
MMC328	Rainy	26	Married	Tertiary	H/W	Block	Rent	Pit	Tv	Community tap	2	2	12	0	1	0	Yes	Yes	Yes	Pos	400	12.2	37.8	Current Fever	4
MMC329	Rainy	20	Single	Secondary	Student	Block	Own	Flushing	Car, Tv, Radio	Private tap	5	2	22	0	1	1	Yes	Yes	Yes	Neg		11.3	37	None	3
MMC330	Rainy	22	Single	Secondary	Seamstress	Block	Rent	Pit	Bike, Tv, Radio	Community tap	3	3	35	1	2	1	Yes	No	Yes	Neg		13.1	37.1	Reported history of fever	4
MMC331	Rainy	27	Married	Secondary	Seamstress	Block	Rent	Pit	None	Community tap	2	1	36	1	2	2	Yes	Yes	Yes	Pos	200	13.6	36.1	None	3
MMC332	Rainy	26	Married	Secondary	Business	Block	Rent	Pit	Tv	Community tap	7	4	33	2	3	3 AND MORE	Yes	No	Yes	Neg		9.9	36.3	None	3
MMC333	Rainy	27	Married	Secondary	Hair Dresser	Block	Rent	Pit	Bike, Tv, Radio	Private tap	4	7	38	1	3	3 AND MORE	Yes	Yes	Yes	Neg		12.6	37	None	3
MMC334	Rainy	21	Married	Secondary	Decoration	Block	Own	Flushing	Tv, Radio	Community tap	3	2	18	0	1	2	No	No	Yes	Neg		11.9	37.2	Reported history of fever	3
MMC335	Rainy	19	Married	Secondary	Seamstress	Block	Own	Flushing	Bike, Tv, Radio	Community tap	4	2	20	1	2	1	Yes	Yes	Yes	Neg		11.6	37.1	Reported history of fever	3
MMC336	Rainy	21	Single	Secondary	H/W	Block	Rent	Flushing	Tv, Radio	Community tap	3	2	30	0	2	1	Yes	Yes	Yes	Neg		10.9	36.8	None	2
MMC337	Rainy	20	Married	Secondary	H/W	Block	Rent	Flushing	Tv	Private tap	3	2	26	0	1	1	Yes	Yes	Yes	Neg		8.7	37.2	Reported history of fever	2
MMC338	Rainy	24	Married	Secondary	Seamstress	Block	Own	Flushing and Pit	Bike, Tv, Radio	Community tap	4	1	25	2	3	0	Yes	Yes	No	Neg		8.9	36.6	None	3
MMC339	Rainy	29	Married	Secondary	Business	Block	Own	Pit	Tv, Radio	Community tap	3	1	27	2	3	0	Yes	No	No	Neg		11.3	36.3	None	3
MMC340	Rainy	29	Married	Secondary	Seamstress	Block	Rent	Pit	Tv	Private tap	3	1	30	3	4	0	Yes	Yes	No	Neg		9	37	None	3
MMC341	Rainy	29	Married	Tertiary	Nurse	Block	Rent	Flushing	Tv	Private tap	7	1	19	2	3	0	No	No	No	Neg		11.3	36.6	None	4
MMC342	Rainy	28	Single	Primary	Business	Plank	Rent	Pit	Bike, Tv	Community tap	3	1	11	2	3	0	Yes	No	No	Neg		9.5	36.7	None	3
MMC343	Rainy	24	Married	Primary	H/W	Block	Rent	Pit	Tv	Community tap	3	1	27	1	2	0	Yes	No	No	Neg		9.5	36.7	None	3
MMC344	Rainy	23	Married	Secondary	Business	Block	Own	Pit	Bike, Tv, Radio	Community tap	5	1	18	3	4	0	Yes	No	No	Neg		12.6	36.4	None	4
MMC345	Rainy	24	Married	Secondary	H/W	Block	Own	Pit	Bike, Tv	Community tap	8	1	15	2	3	0	No	No	No	Neg		11.4	36.6	None	5
MMC346	Rainy	31	Married	Primary	Business	Block	Rent	Pit	Tv, Radio	Community tap	4	2	31	4	6	0	Yes	No	No	Neg		12.3	36.7	None	5
MMH058	Dry	27	Single	Tertiary	Student	Block	Own	Pit	Tv, Radio	Private tap	9	1	15	0	1	0	No	No	No	Neg		11.3	36.7	None	4
MMH059	Dry	29	Married	Tertiary	H/W	Block	Rent	Flushing	Tv, Radio	Community tap	2	1	14	0	1	0	No	No	No	Neg		9.9	36.8	None	4
MMH060	Dry	32	Married	Secondary	Business	Block	Rent	Flushing	Car, Tv	Private tap	2	1	16	2	3	0	No	No	Yes	Neg		8.9	36.8	Reported history of fever	5
MMH061	Dry	18	Married	Secondary	Student	Block	Own	Pit	Tv, Radio	Community tap	5	1	28	0	1	0	No	No	No	Neg		12.1	35.6	None	4
MMH062	Dry	27	Married	Secondary	Teacher	Block	Rent	Flushing	Car/ None	Private tap	4	1	25	2	3	0	Yes	Yes	No	Neg		10.2	36.1	None	4
MMH063	Dry	21	Single	Tertiary	Student	Block	Rent	Flushing	Tv	Private tap	1	1	12	0	1	0	No	No	No	Neg		11.5	36.5	Reported history of fever	4
MMH064	Dry	35	Single	Primary	Farmer	Plank	Rent	Pit	Bike, Tv, Radio	Private tap	5	1	20	3	4	0	No	No	No	Neg		8.7	36.1	None	3
MMH065	Dry	29	Married	Secondary	Seamstress	Block	Rent	Pit	Tv, Radio	Community tap	2	1	24	1	2	0	No	No	No	Pos	200	10.9	37.8	Current Fever	4
MMH066	Dry	26	Married	Secondary	Business	Block	Own	Flushing	Tv, Radio	Community tap	8	1	11	1	2	0	Yes	No	No	Neg		12.7	36	None	4
MMH067	Dry	26	Married	Secondary	Seamstress	Block	Rent	Flushing	Tv	Private tap	5	1	19	2	3	0	Yes	Yes	No	Neg		10.2	37.1	Reported history of fever	4
MMH068	Dry	28	Married	Primary	Seamstress	Plank	Rent	Pit	Tv, Radio	Private tap	5	1	23	3	4	0	No	No	Yes	Neg		10.8	36	None	3
MMH069	Rainy	30	Married	Secondary	H/W	Block	Rent	Flushing	Tv, Radio	Private tap	5	1	12	3	4	0	No	No	No	Neg		10.6	36.1	None	5
MMH070	Rainy	25	Single	Secondary	Student	Block	Rent	Flushing	Tv, Radio	Private tap	2	1	21	1	2	0	No	No	No	Neg		13	37	Reported history of fever	5
MMH071	Rainy	27	Married	Primary	Hair Dresser	Plank	Own	Pit	Tv, Radio	Community tap	5	1	18	1	3	0	Yes	Yes	No	Neg		12.9	36.8	None	3
MMH072	Rainy	27	Married	Secondary	Student	Block	Own	Pit	Tv, Radio	Community tap	3	1	24	1	2	0	Yes	No	Yes	Pos	480	10.4	36.1	None	3
MMH073	Rainy	38	Married	Secondary	Business	Plank	Rent	Pit	Tv, Radio	Private tap	3	1	25	3	5	0	Yes	No	Yes	Neg		9.9	36.2	None	2
MMH074	Rainy	17	Single	Secondary	Student	Block	Own	Pit	Bike, Tv, Radio	Private tap	5	6	30	0	1	2	Yes	Yes	Yes	Neg		11	36.2	None	4
MMH075	Rainy	30	Married	Tertiary	Hair Dresser	Block	Rent	Pit	Tv	Community tap	4	3	28	2	3	1	Yes	Yes	Yes	Neg		9.4	36.5	Reported history of fever	4
MMH076	Rainy	27	Single	Tertiary	Student	Plank	Rent	Pit	Tv	Private tap	3	5	27	0	1	1	Yes	Yes	Yes	Neg		8.4	36.7	Reported history of fever	5
MMH077	Rainy	32	Married	Tertiary	Teacher	Block	Rent	Flushing	Tv, Radio	Private tap	4	4	35	1	2	0	Yes	No	Yes	Neg		13.2	36	None	5
MMH078	Rainy	20	Married	Secondary	H/W	Block	Rent	Flushing	Tv	Private tap	2	1	14	0	1	0	No	No	Yes	Neg		11.1	36.7	None	4
MMH079	Rainy	28	Married	Tertiary	Student	Block	Rent	Flushing	Tv	Private tap	2	2	20	1	2	1	No	No	Yes	Neg		10.6	36	None	3
MMH080	Rainy	19	Single	Secondary	Student	Plank	Rent	Pit	Tv	Private tap	4	1	16	0	1	0	No	No	No	Pos	120	10.3	37.8	Current Fever	3
MMH081	Rainy	23	Married	Secondary	Seamstress	Plank	Rent	Pit	Tv, Radio	Private tap	4	1	21	1	2	0	Yes	Yes	No	Neg		11	36.5	None	4
MMH082	Rainy	27	Married	Tertiary	Student	Block	Rent	Flushing	Car, Tv, Radio	Community tap	5	1	27	2	3	0	Yes	Yes	No	Neg		8.1	36.7	Reported history of fever	2
MMH083	Rainy	22	Single	Secondary	Business	Block	Own	Flushing	Tv	Private tap	11	1	11	0	1	0	Yes	Yes	No	Neg		11.3	36.2	None	4
MMH084	Rainy	23	Married	Secondary	H/W	Block	Own	Pit	Tv	Community tap	4	1	24	1	2	0	No	No	No	Neg		9.8	36.2	None	4
MMH085	Rainy	21	Single	Secondary	Student	Block	Own	Pit	Tv, Radio	Community tap	5	1	20	0	1	0	No	No	No	Neg		10.7	36.8	Reported history of fever	4
MMH086	Rainy	20	Married	Secondary	H/W	Block	Rent	Flushing	Tv, Radio	Private tap	2	1	16	0	2	0	Yes	No	No	Pos	600	7.9	37.8	Current Fever	3
MMH087	Rainy	26	Single	Secondary	Teacher	Block	Rent	Flushing	Tv	Community tap	3	1	21	0	1	0	No	No	No	Neg		11.1	36.5	None	5
MMH088	Rainy	38	Married	Primary	Designer	Block	Own	Flushing	Tv, Radio	Private tap	4	1	15	3	4	0	No	No	No	Neg		12	36.9	None	4
MMH089	Rainy	31	Married	Tertiary	Hotelerie	Block	Rent	Flushing	Tv, Radio	Private tap	2	2	18	0	2	0	Yes	Yes	Yes	Pos	400	10.2	37.8	Current Fever	4
MMH090	Rainy	24	Single	Tertiary	H/W	Block	Own	Pit	Bike, Tv, Radio	Private tap	4	6	37	0	1	1	Yes	Yes	Yes	Neg		10.8	36	None	4
MMH091	Rainy	28	Married	Secondary	H/W	Block	Rent	Flushing	Car, Tv	Private tap	2	4	36	1	2	3 AND MORE	Yes	Yes	Yes	Pos	160	9.7	37.9	Current Fever	3
MMH092	Rainy	25	Married	Tertiary	Worker	Block	Rent	Flushing	Tv	Community tap	4	2	18	1	2	0	Yes	No	Yes	Pos	120	10.9	36.2	None	3
MMH093	Rainy	25	Married	Secondary	Business	Block	Own	Flushing	Car, Tv	Community tap	7	8	40	1	2	3 AND MORE	No	No	Yes	Neg		9.7	36.1	None	3
MMH094	Rainy	29	Married	Tertiary	Teacher	Block	Rent	Flushing	Tv, Radio	Private tap	2	3	30	0	1	1	Yes	Yes	Yes	Pos	80	10.5	36.1	None	5
MMH095	Rainy	28	Married	Secondary	Business	Plank	Own	Pit	Tv	Community tap	5	1	12	1	2	0	No	No	No	Neg		11.2	36.5	None	4
MMH096	Rainy	21	Single	Secondary	H/W	Block	Own	Pit	Tv	Community tap	8	1	33	1	2	0	Yes	Yes	No	Neg		7.9	36.8	None	2
MMH097	Rainy	23	Single	Primary	Seamstress	Plank	Rent	Flushing	Tv	Private tap	7	1	13	1	2	0	Yes	No	No	Neg		10.5	36.7	Reported history of fever	3
MMH098	Rainy	25	Single	Secondary	H/W	Plank	Rent	Pit	Tv	Community tap	3	1	34	1	2	0	No	No	No	Neg		8.4	36.7	None	4
MMH099	Rainy	25	Single	Tertiary	Student	Block	Rent	Flushing	Tv, Radio	Private tap	2	1	21	0	1	0	No	No	No	Neg		10.5	36.6	Reported history of fever	3
MMH100	Rainy	35	Single	Tertiary	H/W	Plank	Own	Pit	Tv	Community tap	3	1	18	1	2	0	No	No	No	Neg		12.1	36.7	Reported history of fever	5
MMH102	Rainy	34	Married	Primary	H/W	Block and Plank	Rent	Pit	Tv, Radio	Private tap	2	1	29	3	4	0	No	No	No	Neg		9.4	36.8	None	3
MMH103	Rainy	26	Single	Secondary	Business	Plank	Rent	Pit	None	Community tap	7	1	29	1	2	0	No	No	No	Neg		10.3	36.5	Reported history of fever	3
MMH104	Rainy	24	Married	Secondary	H/W	Block	Rent	Pit	Tv	Community tap	2	1	14	1	2	0	Yes	Yes	No	Neg		10.7	36.2	None	3
MMH105	Rainy	25	Single	Secondary	H/W	Plank	Own	Pit	Tv	Community tap	3	1	37	1	2	0	Yes	Yes	No	Pos	120	9.6	35.8	None	4
MMH106	Rainy	29	Married	Secondary	Student	Plank	Own	Pit	Tv, Radio	Community tap	5	1	15	1	2	0	No	No	No	Neg		12	36.2	None	5
MMH107	Rainy	27	Single	Secondary	Seamstress	Plank	Rent	Pit	Tv	Community tap	3	1	12	2	3	0	Yes	Yes	No	Neg		10.8	36.6	Reported history of fever	4
MMH108	Rainy	23	Single	Primary	Hair Dresser	Plank	Rent	Pit	Tv	Community tap	4	1	30	0	1	0	Yes	Yes	No	Neg		8.7	36.4	Reported history of fever	4
MMH109	Rainy	22	Single	Secondary	Farmer	Plank	Rent	Pit	None	Community tap	11	1	33	1	2	0	Yes	No	No	Pos	960	10.2	36.1	None	4
MMH110	Rainy	29	Married	Tertiary	Business	Block	Rent	Flushing	car, Tv, Radio	Community tap	4	1	9	1	2	0	Yes	Yes	No	Neg		12.3	36.7	Reported history of fever	5
MMH111	Rainy	32	Married	Primary	Seamstress	Block	Own	Pit	car, Tv, Radio	Private tap	3	1	28	3	4	0	Yes	No	No	Pos	120	14.1	36.2	None	3
MMH112	Rainy	27	Married	Tertiary	Nurse	Block	Rent	Flushing	Tv	Private tap	2	1	15	0	1	0	No	No	No	Neg		12.5	36.5	Reported history of fever	4
MMH113	Rainy	27	Married	Secondary	Hair Dresser	Plank	Rent	Pit	None	Community tap	8	1	23	1	2	0	Yes	Yes	No	Neg		13.8	36.2	None	4
MMH114	Rainy	30	Married	Tertiary	H/W	Block	Rent	Flushing	car, Tv, Radio	Private tap	6	1	15	1	2	0	No	No	No	Neg		13.6	36.7	Reported history of fever	4
MMH115	Rainy	27	Married	Primary	Hair Dresser	Plank	Rent	Pit	Tv	Community tap	3	1	26	2	3	0	No	No	No	Neg		13.4	36.4	Reported history of fever	4
MMH116	Rainy	19	Single	Secondary	Student	Block	Own	Pit	Tv	Community tap	10	1	19	0	1	0	No	No	No	Neg		8.6	37.1	Reported history of fever	4
MMH117	Rainy	28	Married	Secondary	Farmer	Plank	Rent	Pit	Tv	Community tap	6	1	26	3	4	0	Yes	Yes	No	Pos	120	9.4	37.8	Current Fever	3
MMH118	Rainy	25	Married	Tertiary	H/W	Block	Rent	Flushing	Tv	Private tap	1	1	17	0	1	0	No	No	No	Neg		11.9	36.6	Reported history of fever	4
MMH119	Rainy	20	Married	Secondary	H/W	Plank	Rent	Pit	Tv, Radio	Community tap	3	1	20	1	2	0	Yes	No	No	Neg		10.8	36.1	None	4
MMH120	Rainy	23	Married	Secondary	Nurse	Block	Rent	Flushing	Tv	Community tap	7	1	23	0	1	0	No	No	No	Neg		11.6	36.1	None	4
MMH121	Rainy	40	Single	Primary	Farmer	Plank	Own	Pit	Tv, Radio	Community tap	3	1	26	4	5	0	No	No	No	Neg		11.4	37	None	3
MMH122	Rainy	34	Married	Secondary	Catering	Block	Own	Flushing	Tv, Radio	Community tap	5	1	24	2	3	0	Yes	Yes	No	Neg		13	35.8	None	5
MMH123	Rainy	27	Married	Tertiary	Teacher	Block	Rent	Flushing	Tv, Radio	Private tap	4	1	17	1	2	0	No	No	No	Neg		9.3	35.6	None	4
MMH124	Rainy	33	Married	Secondary	Business	Block	Rent	Pit	Tv, Radio	Community tap	5	1	24	3	5	0	Yes	Yes	No	Neg		9.2	37.1	None	3
MMH125	Rainy	23	Married	Secondary	Sales Agent	Block	Rent	Flushing	Car, Tv, Radio	Private tap	5	1	16	2	3	0	Yes	No	No	Neg		13.4	36.7	Reported history of fever	5
MMH126	Rainy	29	Married	Tertiary	Business	Block	Rent	Pit	Tv	Community tap	5	1	32	3	4	0	No	No	No	Neg		11.4	36.2	None	4
MMH127	Rainy	37	Married	Primary	Hair Dresser	Plank	Own	Pit	Tv, Radio	Community tap	6	1	25	3	4	0	No	No	No	Neg		9.2	36.4	Reported history of fever	3
MMH128	Rainy	19	Married	Secondary	H/W	Plank	Rent	Pit	Tv, Radio	Community tap	5	1	16	0	1	0	Yes	Yes	No	Neg		10.3	36.5	Reported history of fever	4
MMH129	Rainy	32	Married	Secondary	Business	Plank	Rent	Pit	Radio	Community tap	3	1	19	1	2	0	No	No	No	Neg		11.7	36.7	Reported history of fever	4
MMH130	Rainy	37	Married	Tertiary	Teacher	Block	Rent	Flushing	Tv	Private tap	6	1	11	2	3	0	Yes	Yes	No	Neg		12.7	36.7	None	6
MMH131	Rainy	33	Married	Secondary	Business	Plank	Rent	Pit	Tv, Radio	Community tap	1	9	38	2	3	3 AND MORE	Yes	No	Yes	Pos	200	11.3	37.1	None	3
MMH132	Rainy	29	Married	Tertiary	Student	Block	Rent	Flushing	Car, Tv, Radio	Private tap	10	4	26	2	5	1	Yes	No	Yes	Pos	120	11.8	37	None	4
MMH133	Rainy	25	Married	Secondary	Student	Block	Rent	Flushing	None	Private tap	2	3	21	0	3	0	Yes	No	Yes	Pos	2160	10.4	37.9	Current Fever	3
MMH134	Rainy	29	Married	Tertiary	Teacher	Plank	Rent	Pit	Tv, Radio	Private tap	5	5	38	0	1	2	No	No	Yes	Neg		12.4	35.8	None	5
MMH135	Rainy	24	Married	Tertiary	Student	Block	Own	Flushing and Pit	Car, Tv, Radio	Private tap	5	10	41	0	1	3 AND MORE	Yes	No	Yes	Neg		13.5	35.8	None	4
MMH136	Rainy	30	Married	Tertiary	Student	Block	Own	Flushing	Car, Tv, Radio	Private tap	9	4	28	1	2	1	No	No	Yes	Neg		8.7	36.1	None	3
MMH137	Rainy	24	Married	Tertiary	Student	Block	Rent	Flushing	Tv	Private tap	2	6	34	0	1	2	No	No	Yes	Neg		13.1	36.7	None	4
MMH138	Rainy	29	Married	Secondary	Business	Block	Rent	Pit	Tv	Community tap	4	6	37	2	3	2	No	No	Yes	Neg		12.6	36.2	None	3
MMH139	Rainy	25	Married	Tertiary	Student	Block	Rent	Flushing	Car, Tv, Radio	Community tap	3	4	26	1	2	1	Yes	Yes	Yes	Pos	120	12.3	36.8	None	5
MMH140	Rainy	29	Married	Tertiary	Nurse	Block	Rent	Flushing	Tv	Private tap	2	3	18	0	1	1	Yes	No	Yes	Neg		11.8	36.2	None	4
MMH141	Rainy	20	Married	Secondary	Student	Plank	Own	Pit	Tv, Radio	Community tap	2	5	33	0	1	2	Yes	No	No	Neg		12.2	36.7	None	4
MMH142	Rainy	24	Married	Tertiary	H/W	Block	Own	Flushing	Tv, Radio	Community tap	3	8	38	0	1	2	Yes	No	Yes	Neg		10.5	36.3	None	3
MMH143	Rainy	26	Married	Tertiary	Student	Block	Own	Pit	Tv	Private tap	4	2	28	2	3	1	Yes	No	Yes	Neg		11.5	36.2	None	4
MMH144	Rainy	25	Married	Tertiary	Student	Block	Own	Flushing	Tv	Community tap	4	7	37	1	2	3 AND MORE	Yes	No	Yes	Neg		10.9	36.3	None	4
MMH145	Rainy	42	Married	Primary	Farmer	Block	Own	Flushing and Pit	Tv, Radio	Community tap	7	10	41	5	6	3 AND MORE	Yes	Yes	Yes	Neg		10.8	36.3	None	4
MMH146	Rainy	23	Married	Secondary	Seamstress	Block	Rent	Pit	Tv	Private tap	1	4	29	0	1	2	Yes	No	Yes	Pos	280	11.2	36.2	None	3
MMH147	Rainy	26	Married	Secondary	H/W	Plank	Rent	Pit	Tv, Radio	Community tap	7	4	35	0	1	1	No	No	Yes	Neg		14.3	36.3	None	5
MMH148	Rainy	40	Married	Secondary	Secretary	Block	Rent	Pit	Tv, Radio	Community tap	7	6	39	1	2	3 AND MORE	Yes	No	Yes	Neg		12.3	36	None	4
MMH149	Rainy	20	Married	Secondary	Student	Block	Rent	Flushing	Tv, Radio	Private tap	3	1	33	1	2	2	No	No	Yes	Neg		10.5	36.2	None	3
MMH150	Rainy	18	Married	Secondary	H/W	Block	Rent	Flushing	Tv	Community tap	3	5	36	0	1	1	Yes	No	Yes	Neg		9.1	36.8	None	4
MMH151	Rainy	31	Married	Tertiary	Nurse	Block	Rent	Flushing	Tv, Radio	Private tap	5	7	34	1	2	0	Yes	No	Yes	Neg		12.2	36	None	5
MMH152	Rainy	30	Married	Tertiary	Flight Attendant	Block	Own	Flushing and Pit	Car, Tv	Private tap	9	5	39	0	1	0	Yes	Yes	Yes	Neg		10.6	36.8	Reported history of fever	3
MMH153	Rainy	25	Married	Tertiary	Business	Block	Own	Flushing	Tv, Radio	Private tap	5	5	32	0	1	2	No	No	Yes	Pos	9280	9.9	37.9	Current Fever	2
MMH154	Rainy	30	Married	Secondary	Seamstress	Plank	Rent	Pit	None	Community tap	1	6	37	2	3	2	No	No	Yes	Neg		13.4	36.6	Reported history of fever	5
MMH155	Rainy	19	Married	Secondary	Student	Block	Own	Pit	Tv, Radio	Community tap	4	4	28	0	1	3 AND MORE	Yes	No	Yes	Neg		9.5	36.7	None	3
MMH156	Rainy	25	Married	Tertiary	Student	Block	Rent	Flushing	Tv	Private tap	3	4	30	0	1	0	No	No	Yes	Neg		10.5	36.3	None	4
MMH157	Rainy	24	Married	Tertiary	Student	Block	Rent	Flushing	Car, Tv, Radio	Private tap	5	6	36	1	2	2	Yes	No	Yes	Neg		14.3	36.6	Reported history of fever	4
MMH158	Rainy	32	Married	Primary	Farmer	Plank	Rent	Pit	Tv	Community tap	5	3	33	1	2	2	Yes	Yes	Yes	Pos	1600	10.9	37.8	Current Fever	4
MMH159	Rainy	29	Married	Secondary	Business	Block	Own	Flushing	Tv, Radio	Community tap	3	4	32	1	2	2	Yes	Yes	Yes	Neg		11.5	36.6	None	4
MMH160	Rainy	30	Married	Secondary	Teacher	Plank	Rent	Pit	Tv	Community tap	6	4	34	2	3	1	Yes	No	Yes	Pos	8400	8	37.9	Current Fever	4
MMH161	Rainy	29	Married	Secondary	Seamstress	Plank	Rent	Pit	Tv	Community tap	3	3	31	1	2	1	Yes	Yes	Yes	Neg		11	37	None	3
MMH161	Rainy	22	Married	Tertiary	Student	Block	Rent	Pit	Tv, Radio	Community tap	6	3	30	2	3	1	Yes	No	Yes	Neg		12.3	36.1	None	4
MMH162	Rainy	32	Married	Tertiary	Researcher Office	Block	Own	Flushing	Car, Tv, Radio	Private tap	9	2	29	3	4	1	Yes	No	Yes	Neg		11.7	36.2	None	5
MMH163	Rainy	25	Married	Tertiary	Teacher	Block	Own	Pit	Car/ None	Community tap	3	7	32	0	2	2	Yes	No	Yes	Neg		12.3	37.3	Reported history of fever	4
THHC 001	Dry	24	Married	Tertiary	Student	Block	Rent	Pit	None	Private tap	2	2	20	0	1	0	Yes	Yes	Yes	Neg		9.5	36.3	None	3
THHC002	Dry	35	Married	Tertiary	Teacher	Block	Own	Flushing and Pit	Bike, Tv	Community tap	6	4	36	2	3	2	Yes	No	Yes	Neg		11.1	36.2	None	5
THHC003	Dry	30	Married	Primary	Seamstress	Block	Rent	Pit	Car, Tv	Community tap	2	5	36	3	4	2	Yes	Yes	Yes	Neg		11.1	36.1	None	4
THHC004	Dry	38	Single	Secondary	Business	Block	Own	Pit	Tv	Community tap	5	1	26	3	4	0	Yes	Yes	No	Neg		10.3	36.1	None	3
THHC005	Dry	21	Married	Tertiary	H/W	Block	Rent	Pit	Tv	Community tap	2	5	34	0	1	3 AND MORE	Yes	Yes	Yes	Neg		11.1	36	None	3
THHC006	Dry	26	Married	Secondary	H/W	Block	Rent	Pit	Bike, Tv	Community tap	5	1	20	2	3	0	Yes	No	No	Neg		10.3	36.7	None	4
THHC007	Dry	27	Married	Primary	H/W	Block	Rent	Flushing	Tv, Radio	Private tap	4	4	32	2	3	1	Yes	Yes	Yes	Neg		10.3	36.5	None	4
THHC008	Dry	25	Married	Secondary	Seamstress	Block	Rent	Pit	Tv, Radio	Community tap	5	2	30	2	3	1	Yes	No	Yes	Neg		10.3	36.2	None	4
THHC009	Dry	25	Married	Secondary	H/W	Block	Rent	Pit	Bike, Tv, Radio	Community tap	9	12	38	1	2	2	Yes	No	Yes	Neg		11.1	36	None	3
THHC010	Dry	17	Married	Primary	Seamstress	Block	Rent	Flushing	Tv	Community tap	2	3	32	0	1	2	Yes	Yes	Yes	Neg		11.1	36.1	None	4
THHC011	Dry	23	Single	Secondary	H/W	Block	Own	Flushing	Tv, Radio	Community tap	4	3	37	1	2	1	Yes	Yes	Yes	Neg		10.3	36.1	None	3
THHC012	Dry	34	Married	Tertiary	Councellor	Block	Gov't	Flushing	Bike, Tv, Radio	Community tap	4	4	25	2	3	1	Yes	Yes	Yes	Neg		11.1	36.1	None	4
THHC013	Dry	27	Married	Primary	H/W	Block	Rent	Flushing	Tv	Community tap	4	5	36	1	2	0	No	No	Yes	Neg		10.3	36.3	None	4
THHC014	Dry	15	Single	Secondary	Student	Block	Rent	Flushing	Tv	Community tap	3	5	38	0	1	2	Yes	Yes	Yes	Neg		10.3	36.5	None	3
THHC015	Dry	19	Single	Secondary	Student	Block	Rent	Flushing	Car, Tv	Community tap	2	1	21	1	2	0	Yes	No	No	Neg		11.1	36.6	Reported history of fever	1
THHC016	Dry	23	Single	Secondary	Hair Dresser	Block	Rent	Flushing	Tv	Community tap	3	1	23	0	1	0	No	No	No	Neg		11.1	36.2	None	4
THHC017	Dry	23	Married	Secondary	H/W	Block	Gov't	Pit	Tv, Radio	Community tap	3	1	12	0	1	0	Yes	Yes	No	Pos	1000	10.3	36	None	2
THHC018	Dry	34	Married	Primary	H/W	Block	Rent	Flushing	Tv, Radio	Community tap	8	4	42	5	6	1	Yes	No	Yes	Pos	180	11.1	36.9	None	4
THHC019	Dry	32	Married	Primary	Farmer	Block	Own	Flushing	Bike, Tv, Radio	Community tap	7	4	38	3	4	2	Yes	No	Yes	Neg		11.8	36.2	None	4
THHC020	Dry	22	Single	Secondary	Business	Block	Rent	Pit	Tv, Radio	Community tap	2	3	34	0	1	1	Yes	Yes	No	Neg		10.3	36.5	None	4
THHC021	Dry	25	Single	Secondary	Military	Block	Rent	Flushing	Tv, Radio	Private tap	1	3	20	0	1	0	Yes	No	Yes	Neg		11.1	36.2	None	4
THHC022	Dry	40	Married	Secondary	Teacher	Plank	Own	Pit	Radio	Community tap	10	4	36	4	5	1	No	No	Yes	Neg		9.6	36.5	None	3
THHC023	Dry	35	Married	Primary	Seamstress	Block	Rent	Flushing	Tv, Radio	Private tap	4	2	31	2	3	1	Yes	No	Yes	Neg		11.1	37	None	4
THHC024	Dry	19	Single	Secondary	Student	Block	Rent	Flushing	Tv	Private tap	6	2	24	0	1	0	Yes	Yes	No	Neg		11.1	36.6	Reported history of fever	3
THHC025	Dry	27	Single	Tertiary	Teacher	Block	Own	Flushing	Car, Tv, Radio	Private tap	5	4	28	0	1	1	Yes	Yes	Yes	Neg		11.1	36.6	Reported history of fever	5
THHC026	Dry	30	Married	Tertiary	Insurer	Block	Rent	Flushing	Tv, Radio	Private tap	6	4	35	1	2	2	Yes	No	Yes	Neg		11.1	36.3	None	4
THHC027	Dry	29	Married	Primary	Farmer	Block	Own	Pit	Tv	Community tap	5	3	28	3	4	2	Yes	Yes	Yes	Neg		11.1	37.1	None	5
THHC028	Dry	23	Single	Secondary	Hair Dresser	Block	Own	Pit	Tv	Community tap	5	3	33	0	1	2	Yes	Yes	Yes	Neg		11.1	36.4	Reported history of fever	4
THHC029	Dry	37	Married	Primary	Business	Block	Rent	Pit	Tv	Community tap	5	2	16	4	5	0	Yes	Yes	Yes	Neg		10.3	36.5	Reported history of fever	3
THHC030	Dry	21	Single	Secondary	H/W	Block	Rent	Flushing	Tv	Community tap	3	6	37	0	1	3 AND MORE	Yes	No	Yes	Neg		11.1	35.6	None	4
THHC031	Dry	32	Married	Secondary	Seamstress	Block	Own	Flushing	Car, Tv, Radio	Private tap	8	3	37	2	3	2	Yes	No	Yes	Neg		11.1	36.2	None	4
THHC032	Dry	21	Married	Primary	H/W	Block	Rent	Pit	Tv, Radio	Community tap	2	4	28	0	1	1	Yes	No	Yes	Neg		11.1	36.2	None	4
THHC033	Dry	16	Single	Secondary	Student	Block	Gov't	Pit	Bike, Radio	Community tap	4	2	26	0	1	1	Yes	No	Yes	Neg		11.1	36.3	None	3
THHC034	Dry	18	Single	Secondary	Student	Block	Rent	Flushing	Tv, Radio	Community tap	7	4	41	0	1	3 AND MORE	Yes	Yes	Yes	Neg		10.3	37.1	None	4
THHC035	Rainy	22	Single	Tertiary	Student	Block	Own	Flushing	Tv, Radio	Private tap	5	1	22	0	1	0	No	No	No	Neg		11.1	36.9	None	5
THHC036	Rainy	23	Single	Secondary	Designer	Block	Rent	Pit	Tv, Radio	Community tap	2	2	25	0	1	0	Yes	Yes	No	Pos	1840	11.1	39.3	Current Fever	3
THHC037	Rainy	19	Single	Secondary	Student	Block	Own	Pit	Car, Bicycle, Tv	Community tap	7	2	31	0	1	0	Yes	Yes	Yes	Neg		11.1	37.1	None	4
THHC038	Rainy	25	Married	Tertiary	Student	Block	Own	Flushing	Tv	Community tap	5	8	39	0	1	2	Yes	Yes	Yes	Neg		11.1	36.5	None	4
THHC039	Rainy	22	Married	Secondary	H/W	Block	Rent	Flushing	Tv, Radio	Private tap	3	4	32	2	4	1	Yes	Yes	Yes	Neg		11.1	36.2	None	2
THHC040	Rainy	26	Married	Primary	Seamstress	Block	Rent	Pit	Tv	Community tap	3	2	31	1	2	1	Yes	Yes	Yes	Neg		11.1	36.7	None	4
THHC041	Rainy	31	Married	Secondary	H/W	Block	Rent	Flushing	Tv, Radio	Private tap	4	3	20	1	2	1	Yes	No	Yes	Neg		11.1	35.3	None	4
THHC042	Rainy	19	Married	Secondary	H/W	Block	Rent	Flushing	Tv, Radio	Community tap	4	3	26	0	1	0	Yes	Yes	Yes	Neg		11.1	36.3	None	4
THHC043	Rainy	27	Married	Secondary	H/W	Block	Own	Pit	Tv, Radio	Community tap	6	2	24	4	5	1	Yes	Yes	Yes	Neg		11.1	36.2	None	2
THHC044	Rainy	37	Married	Secondary	H/W	Block	Own	Pit	Tv, Radio	Community tap	4	2	23	6	7	0	Yes	Yes	Yes	Neg		11.1	36.1	None	3
THHC045	Rainy	17	Married	Secondary	Seamstress	Block	Rent	Pit	Tv	Community tap	2	1	25	0	1	0	Yes	Yes	No	Pos	200	11.1	37.3	None	4
THHC046	Rainy	30	Married	Secondary	H/W	Block	Own	Pit	Tv, Radio	Private tap	4	2	27	3	4	1	Yes	Yes	Yes	Neg		11.1	36.2	None	3
THHC047	Rainy	25	Married	Secondary	Business	Block	Rent	Pit	Bike, Tv, Radio	Community tap	4	3	36	1	2	1	Yes	Yes	Yes	Neg		11.1	36.1	None	5
THHC048	Rainy	30	Married	Secondary	Seamstress	Block	Rent	Flushing	Tv	Community tap	2	3	26	0	1	1	Yes	No	Yes	Neg		11.1	36.4	None	3
THHC049	Rainy	25	Married	Secondary	Decoration	Block	Own	Flushing	Bike, Tv	Community tap	3	2	23	1	2	1	Yes	No	No	Neg		11.1	36.3	None	4
THHC050	Rainy	27	Single	Primary	Seamstress	Block	Rent	Flushing	Tv	Community tap	4	1	28	2	3	0	Yes	No	No	Neg		11.1	35.3	None	4
THHC051	Rainy	21	Single	Secondary	H/W	Block	Rent	Pit	Tv, Radio	Community tap	4	2	28	0	2	3 AND MORE	Yes	Yes	Yes	Neg		11.1	37.3	Reported history of fever	3
THHC052	Rainy	32	Married	Tertiary	Student	Plank	Rent	Flushing	None	Private tap	1	5	32	2	3	0	No	No	Yes	Neg		11.1	37.2	Reported history of fever	4
THHC053	Rainy	28	Single	Secondary	Teacher	Block	Rent	Flushing	Tv	Community tap	5	1	24	3	4	0	No	No	No	Neg		11.8	35.4	None	4
THHC054	Rainy	24	Married	Tertiary	Student	Block	Own	Flushing	Car, Tv, Radio	Private tap	2	2	23	0	1	0	No	No	Yes	Neg		11.1	36	None	3
THHC055	Rainy	23	Single	Secondary	Hair Dresser	Block	Own	Flushing	Bike, Tv	Community tap	3	2	31	1	3	1	Yes	No	Yes	Neg		10.3	36.2	None	3
THHC056	Rainy	31	Married	Primary	Business	Block	Own	Flushing	Tv	Community tap	4	2	34	3	4	1	Yes	Yes	No	Neg		11.1	37.2	None	5
THHC057	Rainy	21	Married	Secondary	H/W	Block	Rent	Pit	Radio	Community tap	2	2	22	1	2	0	Yes	No	No	Neg		11.8	36	None	3
THHC058	Rainy	39	Married	Primary	Hair Dresser	Block	Own	Flushing	Bike, Tv	Community tap	5	3	30	4	5	2	Yes	Yes	Yes	Neg		10.3	37.1	Reported history of fever	4
THHC059	Rainy	31	Married	Secondary	H/W	Plank	Own	Pit	Bike/ None	Community tap	4	4	34	3	4	2	Yes	Yes	Yes	Neg		11.8	36	None	4
BIHC284	Rainy	34	Married	Tertiary	Nurse	Block	Rent	Flushing	Car, Tv	Private tap	7	7	40	2	5	3 AND MORE	Yes	No	Yes	Neg		12.8	36.4	Reported history of fever	4
BIHC285	Rainy	29	Married	Tertiary	Teacher	Block	Own	Pit	Car, Tv	Community tap	9	3	24	3	6	2	Yes	No	Yes	Neg		10.4	36.1	None	4
BIHC286	Rainy	26	Single	Tertiary	H/W	Block	Rent	Pit	Car, Tv, Radio	Community tap	3	5	37	0	1	3 AND MORE	Yes	No	Yes	Neg		12.1	36.1	None	4
BIHC287	Rainy	25	Married	Secondary	H/W	Plank	Gov't	Pit	Car, Tv, Radio	Community tap	3	2	28	1	4	0	Yes	No	Yes	Pos	200	9.8	36	None	3
BIHC288	Rainy	24	Single	Secondary	Student	Block	Own	Flushing	Bike, Tv	Community tap	9	2	28	0	1	1	Yes	Yes	Yes	Neg		9.7	36.2	None	3
BIHC289	Rainy	39	Single	Secondary	Teacher	Block	Own	Pit	Tv, Radio	Community tap	1	1	11	2	3	0	Yes	Yes	No	Neg		9.7	36.3	None	3
BIHC290	Rainy	27	Single	Secondary	Seamstress	Plank	Rent	Pit	Tv, Radio	Community tap	5	1	23	3	4	0	Yes	Yes	No	Pos	120	14	36.7	None	5
BIHC291	Rainy	34	Married	Secondary	Business	Block	Own	Pit	Tv, Radio	Community tap	3	5	38	1	2	3 AND MORE	Yes	No	Yes	Neg		11.1	36.5	None	3
BIHC292	Rainy	36	Single	Tertiary	Business	Block	Rent	Flushing	Tv, Radio	Private tap	2	1	22	3	4	0	Yes	No	No	Neg		12.5	36	None	2
BIHC293	Rainy	31	Married	Primary	H/W	Plank	Rent	Pit	None	Private tap	1	1	19	0	1	0	No	No	No	Pos	320	9.6	36	None	3
BIHC294	Rainy	24	Married	Secondary	H/W	Plank	Rent	Flushing	Tv, Radio	Private tap	2	1	18	0	1	0	No	No	No	Neg		9.9	36.2	None	3
BIHC295	Rainy	28	Married	Tertiary	Teacher	Block	Rent	Flushing	Car, Tv, Radio	Community tap	5	2	25	1	2	1	Yes	No	Yes	Neg		11.7	37.1	None	3
BIHC296	Rainy	30	Single	Tertiary	Student	Block	Rent	Flushing	Tv	Private tap	2	3	28	1	2	2	Yes	No	Yes	Neg		11	36.3	None	2
BIHC297	Rainy	28	Single	Tertiary	H/W	Block	Rent	Pit	Tv	Community tap	3	1	20	1	2	0	No	No	No	Neg		14.2	36.2	None	4
BIHC298	Rainy	34	Married	Primary	Business	Plank	Rent	Pit	Tv	Community tap	5	1	18	3	5	0	No	No	No	Neg		11.5	37.1	None	4
BIHC299	Rainy	30	Married	Tertiary	Teacher	Block	Own	Flushing	Tv, Radio	Private tap	9	2	26	2	3	2	Yes	Yes	Yes	Neg		9.7	36.5	None	3
BIHC300	Rainy	17	Married	Secondary	Student	Block	Rent	Flushing	Tv	Private tap	2	1	14	0	1	0	No	No	No	Neg		12.4	36.6	None	3
BIHC301	Rainy	33	Married	Secondary	Hair Dresser	Plank	Rent	Pit	Tv, Radio	Private tap	5	2	31	3	5	1	Yes	Yes	Yes	Neg		9.9	36.4	Reported history of fever	4
BIHC302	Rainy	28	Married	Tertiary	Student	Block	Rent	Flushing	Tv	Private tap	3	2	26	0	1	0	No	No	Yes	Neg		11.1	36.5	Reported history of fever	4
BIHC303	Rainy	29	Single	Tertiary	Student	Plank	Rent	Pit	None	Community tap	1	1	24	1	2	0	Yes	No	No	Pos	400	12.2	36.7	None	4
BIHC304	Rainy	23	Single	Tertiary	Nurse	Block	Rent	Flushing	Tv, Radio	Private tap	4	2	21	0	1	1	No	No	Yes	Neg		9.5	36.4	None	4
BIHC305	Rainy	37	Single	Tertiary	Teacher	Block	Own	Flushing	Tv, Radio	Private tap	4	3	29	2	3	2	Yes	No	Yes	Neg		11.2	36.7	Reported history of fever	4
BIHC306	Rainy	25	Married	Tertiary	Student	Block	Own	Flushing and Pit	Car, Tv, Radio	Private tap	3	1	17	1	2	0	Yes	No	No	Neg		12	36.6	None	3
BIHC307	Rainy	22	Single	Tertiary	Student	Block	Rent	Flushing	Car, Tv	Private tap	3	3	34	0	1	2	No	No	Yes	Neg		11.9	36.8	Reported history of fever	4
BIHC308	Rainy	27	Married	Tertiary	H/W	Block	Rent	Flushing	Tv, Radio	Private tap	4	1	23	1	2	0	Yes	Yes	No	Neg		13.6	36.8	None	6
BIHC309	Rainy	30	Married	Tertiary	Banker	Block	Rent	Flushing	Tv	Community tap	5	1	17	1	2	0	Yes	No	No	Neg		13.3	35.7	None	4
BIHC310	Rainy	31	Married	Secondary	Business	Block and Plank	Own	Flushing and Pit	Tv, Radio	Community tap	5	2	27	2	3	0	No	No	Yes	Neg		11.3	36.7	Reported history of fever	3
BIHC311	Rainy	19	Single	Secondary	Student	Block	Rent	Flushing	Tv	Private tap	4	2	27	0	1	1	Yes	No	Yes	Neg		11	36.9	None	4
BIHC312	Rainy	32	Married	Tertiary	H/W	Block	Rent	Pit	Tv	Community tap	6	5	38	3	4	2	Yes	Yes	Yes	Neg		11.4	36.3	None	4
BIHC313	Rainy	25	Married	Primary	H/W	Block	Own	Pit	Tv, Radio	Private tap	6	6	39	2	3	3 AND MORE	Yes	No	Yes	Neg		13.4	36.3	None	4
BIHC314	Rainy	20	Single	Tertiary	Student	Block	Own	Pit	Tv, Radio	Private tap	8	2	24	0	1	1	No	No	Yes	Pos	400	10.1	37.7	Current Fever	4
BIHC315	Rainy	30	Single	Tertiary	Student	Block	Rent	Flushing	Tv	Private tap	1	4	28	1	2	2	Yes	Yes	Yes	Neg		11.1	36.2	None	5
BIHC316	Rainy	20	Single	Secondary	Student	Block	Own	Pit	Tv, Radio	Private tap	6	1	20	0	1	0	No	No	No	Neg		14.2	36.1	None	5
BIHC317	Rainy	20	Single	Tertiary	Student	Block	Own	Pit	Car, Tv, Radio	Private tap	10	1	18	0	1	0	Yes	No	No	Neg		13.6	36.3	None	5
BIHC318	Rainy	32	Single	Secondary	H/W	Block	Rent	Pit	Tv, Radio	Community tap	4	3	34	0	1	2	Yes	Yes	Yes	Neg		11.4	36.2	Reported history of fever	4
BIHC319	Rainy	31	Single	Secondary	Business	Block	Rent	Flushing and Pit	Tv	Private tap	9	2	28	0	1	1	Yes	Yes	Yes	Pos	4800	9.4	37.9	Current Fever	3
BIHC320	Rainy	21	Single	Tertiary	Business	Block	Own	Pit	Tv	Private tap	1	7	39	1	2	3 AND MORE	Yes	No	Yes	Neg		12.4	36.2	None	3
BIHC321	Rainy	28	Single	Secondary	Student	Block	Own	Flushing	Tv, Radio	Community tap	3	5	39	1	2	3 AND MORE	Yes	No	Yes	Neg		10.4	36.6	None	3
BIHC322	Rainy	33	Married	Tertiary	Business	Block	Rent	Flushing	Tv, Radio	Private tap	4	1	16	0	1	0	No	No	No	Neg		13.6	36.3	Reported history of fever	5
BIHC323	Rainy	29	Married	Primary	Business	Block	Rent	Pit	Tv, Radio	Community tap	4	4	37	2	3	3 AND MORE	Yes	No	Yes	Pos	200	10.5	36.7	None	3
BIHC324	Rainy	30	Married	Secondary	Waiter	Plank	Rent	Flushing	Tv	Private tap	2	7	36	0	3	3 AND MORE	Yes	Yes	Yes	Neg		12	36.5	None	4
BIHC325	Rainy	40	Single	Tertiary	Lawyer	Block	Rent	Flushing	Tv	Community tap	3	2	26	2	4	0	Yes	No	Yes	Neg		10.4	36.7	None	3
BIHC326	Rainy	36	Married	Secondary	Teacher	Block	Rent	Flushing	Tv, Radio	Private tap	4	3	34	4	5	2	Yes	Yes	Yes	Neg		11.8	36.1	None	4
BIHC327	Rainy	19	Single	Secondary	Student	Block	Own	Pit	Tv, Radio	Community tap	9	1	22	0	1	0	No	No	No	Neg		14	35.5	None	2
BIHC328	Rainy	32	Married	Secondary	Business	Block	Rent	Pit	Tv, Radio	Community tap	4	2	13	2	3	0	Yes	Yes	Yes	Pos	320	13.1	35.8	None	4
BIHC329	Rainy	26	Single	Secondary	Hair Dresser	Block	Rent	Flushing	Tv	Private tap	4	1	18	0	1	0	No	No	No	Neg		11.7	36.2	Reported history of fever	3
BIHC330	Rainy	23	Married	Secondary	H/W	Block	Rent	Pit	Tv, Radio	Community tap	2	3	25	0	1	1	Yes	Yes	Yes	Neg		12	35.5	None	5
BIHC331	Rainy	27	Married	Tertiary	Teacher	Block	Rent	Pit	Tv	Community tap	3	2	19	0	1	0	Yes	No	Yes	Pos	800	7.8	37.6	Current Fever	3
BIHC332	Rainy	30	Married	Tertiary	H/W	Block	Own	Flushing	Tv, Radio	Private tap	2	2	22	0	1	1	Yes	No	No	Neg		10	37.1	None	4
BIHC333	Rainy	24	Single	Secondary	H/W	Plank	Rent	Pit	Tv	Community tap	1	2	24	0	1	1	No	No	Yes	Pos	400	12.6	36.5	None	2
BIHC334	Rainy	19	Single	Secondary	Hair Dresser	Block	Rent	Pit	None	Community tap	2	4	38	0	1	2	Yes	No	Yes	Neg		12.3	36.4	Reported history of fever	3
BIHC335	Rainy	24	Married	Tertiary	Student	Block	Own	Flushing	Car, Tv, Radio	Private tap	9	4	33	0	1	3 AND MORE	No	No	Yes	Neg		10.5	36.1	None	3
BIHC336	Rainy	25	Single	Secondary	Teacher	Block	Own	Pit	Tv, Radio	Private tap	1	5	37	0	2	3 AND MORE	Yes	No	Yes	Neg		9.8	35.7	None	5
BIHC337	Rainy	30	Single	Secondary	Volunteering	Block	Own	Flushing	Tv, Radio	Private tap	6	2	24	0	1	1	Yes	No	Yes	Neg		9.5	36.1	None	5
BIHC338	Rainy	22	Single	Tertiary	Student	Block	Rent	Flushing	Tv	Private tap	3	2	17	0	1	0	Yes	No	Yes	Neg		11.8	36.3	None	3
BIHC339	Rainy	28	Married	Tertiary	Forester	Block	Rent	Flushing	Car, Tv, Radio	Private tap	5	1	16	1	2	0	No	No	No	Neg		14.3	36.6	None	3
BIHC340	Rainy	29	Married	Primary	Hair Dresser	Plank	Rent	Pit	Tv, Radio	Community tap	7	2	28	3	4	1	Yes	Yes	Yes	Pos	600	11.6	36.5	None	3
BIHC341	Rainy	31	Married	Tertiary	Teacher	Block	Own	Flushing	Car, Tv, Radio	Private tap	5	2	18	2	3	0	Yes	Yes	Yes	Neg		11.6	36.9	None	3
BIHC342	Rainy	23	Single	Secondary	Teacher	Block	Own	Flushing	Tv, Radio	Private tap	4	2	23	0	1	1	Yes	No	Yes	Neg		11.5	36.1	None	3
MMC347	Rainy	25	Married	Secondary	Business	Plank	Own	Pit	Bike, Tv	Community tap	4	1	25	3	4	0	Yes	Yes	No	Neg		10.9	36.4	Reported history of fever	3
MMC348	Rainy	26	Single	Secondary	Seamstress	Plank	Rent	Pit	Tv, Radio	Community tap	2	2	24	2	3	0	Yes	Yes	Yes	Neg		12.4	36.7	None	4
MMC349	Rainy	26	Married	Secondary	Business	Block	Rent	Flushing	Tv, Radio	Community tap	3	4	33	1	2	3 AND MORE	Yes	No	Yes	Neg		12.1	36.4	None	6
MMC350	Rainy	22	Single	Secondary	H/W	Block	Rent	Pit	None	Community tap	3	3	39	1	2	2	Yes	Yes	Yes	Neg		10.1	35.7	None	3
MMC351	Rainy	29	Married	Secondary	H/W	Block	Rent	Flushing	Bike, Tv	Community tap	4	2	24	2	3	1	Yes	No	Yes	Neg		13	36.8	Reported history of fever	3
MMC352	Rainy	26	Married	Primary	Seamstress	Block	Rent	Pit	Tv, Radio	Community tap	3	4	38	1	2	2	Yes	Yes	Yes	Pos	200	11.5	37.6	Current Fever	4
MMC353	Rainy	23	Married	Secondary	Hair Dresser	Block	Rent	Pit	Tv	Community tap	6	3	30	1	2	2	Yes	No	Yes	Neg		11.3	36.7	Reported history of fever	4
MMC354	Rainy	23	Single	Primary	H/W	Block	Rent	Pit	None	Community tap	5	4	26	4	5	0	No	No	Yes	Neg		12.4	37	Reported history of fever	5
MMC355	Rainy	25	Single	Primary	Farmer	Plank	Own	Pit	Tv, Radio	Community tap	5	4	37	1	2	3 AND MORE	Yes	Yes	Yes	Neg		12.1	36.4	None	4
MMC356	Rainy	21	Married	Secondary	Seamstress	Block	Own	Pit	Tv	Community tap	4	2	30	0	1	1	Yes	No	Yes	Pos	320	11.4	36.9	None	4
MMC357	Rainy	37	Single	Secondary	Cook	Block and Plank	Own	Pit	Bike, Tv	Community tap	3	4	27	3	4	2	Yes	Yes	Yes	Neg		12.1	36.2	None	6
MMC358	Rainy	26	Married	Secondary	Business	Block	Rent	Pit	Tv	Community tap	3	2	28	1	2	1	Yes	No	Yes	Neg		10.1	36.7	None	3
MMC359	Rainy	27	Single	Primary	Hair Dresser	Plank	Rent	Pit	Tv	Community tap	6	5	41	1	2	2	Yes	No	Yes	Neg		9.6	37.1	Reported history of fever	4
MMC360	Rainy	25	Single	Secondary	H/W	Block	Rent	Pit	Tv	Community tap	3	2	20	1	2	0	Yes	No	Yes	Neg		10.6	36.1	None	3
MMC361	Rainy	20	Single	Secondary	Seamstress	Block	Rent	Flushing	Tv	Community tap	5	2	27	0	1	1	Yes	No	Yes	Neg		9.8	36.1	None	3
MMC362	Rainy	32	Married	Primary	Seamstress	Block	Rent	Flushing	Tv, Radio	Community tap	4	2	26	2	4	0	Yes	No	Yes	Neg		9.7	36.4	None	3
MMC363	Rainy	18	Married	Secondary	H/W	Block	Rent	Flushing	Tv	Private tap	6	4	30	0	1	1	Yes	Yes	Yes	Neg		10.6	36.5	None	3
MMC364	Rainy	27	Married	Secondary	Business	Block	Own	Flushing and Pit	Car, Tv, Radio	Community tap	7	1	21	4	5	0	Yes	Yes	No	Neg		10.1	36	None	4
MMC365	Rainy	30	Single	Secondary	Business	Block	Rent	Pit	Tv, Radio	Community tap	3	1	26	1	2	0	Yes	No	No	Neg		9.1	36.7	None	4
MMC366	Rainy	21	Married	Secondary	Student	Block	Rent	Pit	Tv	Community tap	3	1	20	1	2	0	Yes	Yes	No	Neg		10.6	36.2	None	3
MMC367	Rainy	18	Single	Secondary	Student	Block	Own	Flushing and Pit	Tv, Radio	Private tap	7	1	17	0	1	0	Yes	Yes	No	Neg		11.7	36.2	None	4
MMC368	Rainy	24	Married	Secondary	Hair Dresser	Block	Rent	Pit	Tv	Community tap	5	2	25	1	2	1	Yes	Yes	Yes	Neg		11.4	36.8	Reported history of fever	4
MMC369	Rainy	28	Single	Secondary	Business	Block	Rent	Pit	Tv, Radio	Community tap	3	2	27	2	3	1	Yes	No	Yes	Neg		10.7	36	None	4
MMC370	Rainy	19	Single	Secondary	Seamstress	Block	Own	Flushing	Car, Tv, Radio	Community tap	5	2	29	0	1	1	Yes	Yes	Yes	Pos	1000	9	37.8	Current Fever	3
MMC371	Rainy	20	Single	Primary	H/W	Block	Rent	Pit	Tv	Community tap	2	2	27	0	1	1	Yes	Yes	Yes	Neg		11.6	36	None	4
MMC372	Rainy	19	Single	Secondary	Student	Block	Own	Pit	Tv	Community tap	4	1	21	0	1	0	No	No	No	Neg		10.3	36	None	4
MMC373	Rainy	32	Single	Primary	Business	Block	Rent	Pit	Tv, Radio	Community tap	7	2	32	3	5	1	Yes	Yes	Yes	Neg		11.7	36.1	None	4
MMC374	Rainy	26	Single	Secondary	H/W	Block	Rent	Pit	Tv	Community tap	4	2	28	2	3	1	Yes	Yes	Yes	Neg		11	36.5	Reported history of fever	4
MMC375	Rainy	28	Single	Primary	Labourer	Block	Rent	Flushing	Bike, Tv	Community tap	2	1	40	1	3	3 AND MORE	Yes	No	Yes	Neg		12.1	36.8	None	4
MMC376	Rainy	26	Married	Secondary	H/W	Block	Own	Flushing	Tv	Community tap	2	1	19	1	2	0	No	No	No	Neg		12.2	36.7	Reported history of fever	4
MMC377	Rainy	26	Married	Secondary	Farmer	Block	Rent	Pit	Tv	Community tap	4	1	21	2	4	0	No	No	No	Neg		9.8	36.3	Reported history of fever	3
MMC378	Rainy	32	Married	Primary	Labourer	Block	Own	Flushing	Bike, Tv, Radio	Community tap	3	1	17	2	3	0	Yes	Yes	No	Neg		12.6	36.3	None	4
MMC379	Rainy	26	Married	Primary	Hair Dresser	Plank	Own	Pit	Bike, Tv	Community tap	5	1	23	4	5	0	Yes	Yes	No	Pos	120	12.1	36.1	None	4
MMC380	Rainy	15	Single	Primary	Student	Block	Rent	Pit	Tv, Radio	Community tap	4	1	19	0	2	0	Yes	No	No	Pos	200	10.6	37.8	Current Fever	4
MMC381	Rainy	19	Single	Secondary	Student	Block	Own	Pit	Tv, Radio	Community tap	6	1	22	0	1	0	No	No	No	Pos	740	9.1	36	None	3
MMC382	Rainy	18	Single	Secondary	Student	Block	Own	Pit	Tv, Radio	Community tap	5	1	23	0	1	0	Yes	Yes	No	Neg		9.5	36	None	3
MMC383	Rainy	19	Married	Secondary	H/W	Block	Rent	Pit	Tv	Community tap	2	1	24	0	1	0	No	No	No	Neg		12	36.5	Reported history of fever	1
MMC384	Rainy	25	Married	Secondary	H/W	Block	Rent	Pit	Tv, Radio	Community tap	4	1	24	2	3	0	Yes	No	No	Neg		8.5	36.4	None	4
MMC385	Rainy	20	Single	Secondary	Student	Block and Plank	Own	Pit	Tv, Radio	Community tap	2	1	11	0	1	0	Yes	Yes	No	Neg		12.6	36.4	Reported history of fever	4
MMC386	Rainy	18	Married	Secondary	Hair Dresser	Block	Rent	Pit	Tv	Community tap	2	1	24	0	1	0	Yes	Yes	No	Neg		9.7	36.6	Reported history of fever	4
MMC387	Rainy	21	Single	Secondary	Business	Block	Own	Flushing	Tv, Radio	Private tap	9	2	30	0	1	0	Yes	Yes	Yes	Neg		7.7	36.6	Reported history of fever	3
MMC388	Rainy	29	Single	Secondary	Seamstress	Block	Own	Flushing	Tv, Radio	Community tap	8	4	27	0	1	0	Yes	Yes	Yes	Neg		11.5	36.7	Reported history of fever	4
MMC389	Rainy	28	Single	Secondary	Business	Block	Rent	Flushing and Pit	Bike, Tv	Community tap	5	2	21	1	3	0	Yes	No	Yes	Neg		12.1	36.3	None	5
MMC390	Rainy	17	Single	Secondary	Student	Block	Own	Pit	Tv, Radio	Community tap	6	2	21	0	1	0	Yes	Yes	Yes	Pos	400	9.7	36.1	None	4
MMC391	Rainy	34	Married	Primary	Farmer	Block	Rent	Flushing	Tv	Community tap	5	2	32	3	5	1	Yes	Yes	Yes	Neg		12.5	36.5	None	4
MMC392	Rainy	30	Married	Secondary	H/W	Block	Own	Flushing and Pit	Tv, Radio	Community tap	6	2	32	3	4	1	Yes	Yes	Yes	Neg		10.7	36.5	None	4
MMC393	Rainy	40	Married	Primary	Business	Block	Own	Pit	Tv	Community tap	6	2	26	4	8	0	Yes	Yes	Yes	Neg		11.3	36.1	None	4
MMC394	Rainy	22	Married	Secondary	Hair Dresser	Block	Rent	Pit	Tv	Community tap	3	2	22	0	1	0	Yes	No	Yes	Neg		8.9	36.5	Reported history of fever	3
MMC395	Rainy	22	Married	Secondary	Business	Block	Own	Pit	Tv	Community tap	5	2	24	1	2	1	Yes	Yes	Yes	Neg		10.6	36.1	None	3
MMC396	Rainy	19	Single	Secondary	Hair Dresser	Block	Rent	Flushing	None	Community tap	3	2	22	0	1	1	Yes	No	Yes	Neg		8.6	36.4	Reported history of fever	4
MMC397	Rainy	22	Married	Secondary	Receptionist	Block	Rent	Flushing	Tv, Radio	Private tap	3	1	19	0	1	0	No	No	No	Pos	740	10.4	38.1	Current Fever	2
MMC398	Rainy	19	Married	Secondary	Seamstress	Block	Rent	Pit	Tv, Radio	Community tap	6	1	14	0	1	0	Yes	Yes	No	Neg		11.9	36.7	None	4
MMC399	Rainy	29	Married	Primary	Farmer	Block	Own	Flushing	Tv, Radio	Community tap	5	2	32	1	2	0	Yes	No	Yes	Neg		8	36.4	None	2
MMC400	Rainy	30	Married	Primary	Farmer	Plank	Rent	Pit	Tv	Community tap	4	1	28	3	6	0	Yes	Yes	No	Neg		9.7	36.2	Reported history of fever	3
MMC401	Rainy	18	Single	Secondary	H/W	Plank	Own	Pit	Tv, Radio	Community tap	4	1	21	0	1	0	Yes	No	No	Neg		7.7	36.5	None	1
MMC402	Rainy	28	Single	Tertiary	Student	Block	Rent	Pit	Radio	Private tap	1	1	21	0	1	0	Yes	Yes	No	Neg		11	36.3	None	4
MMC403	Rainy	27	Married	Secondary	Security Guard	Block	Own	Pit	Radio	Community tap	8	6	37	2	3	2	Yes	Yes	Yes	Neg		10.6	36.5	None	4
MMC404	Rainy	20	Single	Secondary	Student	Plank	Rent	Pit	None	Community tap	9	2	28	0	1	1	No	No	Yes	Neg		12	36.3	None	4
MMC405	Rainy	26	Single	Secondary	Seamstress	Block	Rent	Pit	Tv	Community tap	3	2	35	1	2	1	Yes	Yes	Yes	Neg		8.7	36.7	None	3
MMC406	Rainy	29	Single	Secondary	Cook	Block	Rent	Pit	Tv	Community tap	4	2	19	1	3	0	Yes	Yes	Yes	Neg		12.6	36.2	None	5
MMC407	Rainy	39	Married	Primary	Business	Block	Rent	Pit	Tv, Radio	Community tap	3	1	19	2	3	0	Yes	Yes	No	Neg		7.9	37.1	None	2
MMC408	Rainy	23	Married	Secondary	H/W	Block	Own	Pit	Tv, Radio	Community tap	10	1	29	3	4	0	Yes	No	No	Neg		9.9	36.5	None	4
MMC409	Rainy	27	Married	Primary	Hair Dresser	Block	Own	Flushing	Tv, Radio	Community tap	8	1	20	2	4	0	No	No	No	Neg		11.3	36.7	None	4
MMC410	Rainy	19	Single	Secondary	Student	Block	Rent	Pit	Tv	Community tap	6	1	31	0	2	0	Yes	Yes	No	Pos	500	10.3	37.9	Current Fever	4
MMC411	Rainy	19	Married	Secondary	Student	Block	Rent	Pit	Tv	Community tap	2	1	18	0	1	0	No	No	No	Neg		11	36.2	Reported history of fever	4
MMC412	Rainy	31	Married	Secondary	Teacher	Block	Rent	Flushing	Tv, Radio	Community tap	4	1	20	2	4	0	Yes	Yes	No	Neg		12.4	36.3	None	3
MMC413	Rainy	19	Single	Secondary	Student	Block and Plank	Own	Pit	Tv	Community tap	4	1	31	1	2	0	No	No	No	Neg		12.4	36.4	None	4
MMC414	Rainy	22	Married	Secondary	Business	Block	Rent	Pit	None	Community tap	3	3	23	2	3	0	Yes	Yes	Yes	Neg		10.7	36.4	None	2
MMC415	Rainy	23	Married	Secondary	Student	Block	Rent	Pit	Tv	Community tap	2	1	25	0	2	0	No	No	No	Neg		11.7	35.9	None	4
MMC416	Rainy	31	Married	Primary	Seamstress	Plank	Own	Pit	Tv	Community tap	6	1	31	4	5	2	Yes	Yes	Yes	Neg		11.3	36.1	None	3
MMC417	Rainy	29	Married	Primary	Hair Dresser	Block	Rent	Pit	Tv, Radio	Community tap	6	2	29	4	7	0	Yes	Yes	Yes	Neg		11.5	36.4	None	4
MMC418	Rainy	30	Single	Primary	Business	Block	Rent	Pit	Tv, Radio	Community tap	3	3	34	1	3	2	Yes	No	Yes	Neg		13.6	35.4	None	5
MMC419	Rainy	15	Single	Secondary	Student	Block	Rent	Pit	Tv	Community tap	5	1	21	0	1	0	Yes	No	No	Neg		14.3	35.7	None	5
MMC420	Rainy	37	Married	Tertiary	Business	Block	Rent	Flushing	Tv, Radio	Community tap	7	1	27	5	6	0	Yes	Yes	No	Neg		12.8	36.4	None	7
MMC421	Rainy	25	Married	Secondary	Seamstress	Block	Rent	Pit	Tv	Community tap	5	1	29	1	3	0	Yes	No	No	Pos	120	12.7	37.8	Current Fever	4
MMC422	Rainy	20	Single	Tertiary	Student	Block	Rent	Pit	Tv	Community tap	4	1	24	0	1	0	Yes	No	No	Neg		14.3	36.5	None	3
MMC423	Rainy	26	Married	Secondary	Business	Block	Own	Pit	Bike, Tv	Private tap	5	1	26	1	2	0	Yes	No	No	Neg		10.4	36.3	None	3
MMC424	Rainy	19	Single	Secondary	Student	Block	Rent	Pit	Tv	Community tap	3	1	21	0	1	0	Yes	No	No	Neg		9.4	36.5	None	4
MMC425	Rainy	24	Married	Secondary	H/W	Block	Rent	Pit	Tv, Radio	Community tap	3	1	21	2	3	0	Yes	Yes	No	Neg		10.7	36.2	None	4
MMC426	Rainy	40	Married	Primary	Business	Plank	Own	Pit	Tv, Radio	Community tap	6	1	32	7	9	0	Yes	Yes	No	Neg		11.2	36.3	None	4
MMC427	Rainy	36	Single	Secondary	Weeder, CDC	Block	Rent	Pit	Tv, Radio	Community tap	5	1	28	3	4	0	Yes	Yes	No	Neg		9.8	36.8	Reported history of fever	4
MMC428	Rainy	27	Married	Tertiary	Teacher	Block	Own	Pit	Car, Tv, Radio	Community tap	2	1	26	1	2	0	Yes	Yes	No	Pos	5000	8.6	37.9	Current Fever	4
MMC429	Rainy	20	Married	Secondary	Hair Dresser	Block	Rent	Pit	Tv	Community tap	3	1	16	0	1	0	No	No	No	Neg		11.3	36.3	None	4
MMC430	Rainy	24	Single	Primary	Seamstress	Block	Own	Pit	Tv	Community tap	2	1	15	0	1	0	No	No	No	Neg		9.2	36.2	None	3
THHC060	Rainy	36	Single	Primary	CDC, Labourer	Plank	Rent	Pit	Tv	Community tap	2	7	38	4	6	3 AND MORE	Yes	Yes	Yes	Neg		12.4	36.4	None	3
THHC061	Rainy	33	Married	Primary	Labourer	Block	Gov't	Pit	Tv, Radio	Community tap	3	5	29	1	3	3 AND MORE	Yes	No	Yes	Pos	120	10.1	36.8	None	4
THHC062	Rainy	20	Married	Secondary	H/W	Block	Rent	Pit	Tv	Community tap	2	3	27	0	1	1	Yes	Yes	Yes	Pos	200	7.9	36.8	None	3
THHC063	Rainy	17	Single	Secondary	Student	Block	Own	Pit	Tv	Community tap	10	5	35	0	1	3 AND MORE	Yes	Yes	Yes	Neg		10.9	36.3	None	4
THHC064	Rainy	30	Married	Tertiary	Teacher	Block	Gov't	Flushing	Car, Tv, Radio	Private tap	4	11	41	1	2	3 AND MORE	Yes	No	Yes	Neg		13.4	36	None	4
THHC065	Rainy	38	Married	Tertiary	Secretary	Block	Own	Flushing	Bike, Tv, Radio	Community tap	4	7	36	3	4	3 AND MORE	Yes	No	Yes	Neg		11.8	36.5	Reported history of fever	4
THHC066	Rainy	37	Married	Primary	H/W	Block	Gov't	Flushing	Bike, Tv, Radio	Community tap	6	2	25	4	5	2	Yes	Yes	Yes	Pos	120	12.6	36.9	None	5
THHC067	Rainy	31	Married	Secondary	Nurse	Block	Gov't	Pit	Tv	Community tap	6	6	38	2	3	3 AND MORE	Yes	Yes	Yes	Neg		11	36	None	4
THHC068	Rainy	35	Single	Primary	Labourer	Block	Rent	Pit	None	Community tap	6	9	38	3	4	2	Yes	Yes	Yes	Neg		13.4	36	None	4
THHC069	Rainy	34	Married	Secondary	Teacher	Block	Rent	Pit	Tv	Community tap	8	7	40	4	6	3 AND MORE	Yes	Yes	Yes	Neg		11.6	36.3	None	5
THHC070	Rainy	24	Single	Primary	Labourer	Block	Gov't	Pit	Radio	Community tap	4	5	22	3	4	1	Yes	Yes	Yes	Neg		10.6	36.4	Reported history of fever	4
THHC071	Rainy	32	Married	Tertiary	CDC Worker	Block	Own	Flushing	Car, Tv, Radio	Community tap	5	5	35	2	4	1	Yes	Yes	Yes	Neg		10.8	36.6	Reported history of fever	4
THHC072	Rainy	30	Single	Secondary	Teacher	Block	Own	Flushing	Tv, Radio	Community tap	6	8	38	0	1	3 AND MORE	Yes	Yes	Yes	Neg		11.8	36.5	None	4
THHC073	Rainy	34	Single	Secondary	H/W	Block	Own	Pit	Tv	Community tap	6	5	37	4	6	3 AND MORE	Yes	Yes	Yes	Neg		11.4	36.4	Reported history of fever	4
THHC074	Dry	40	Single	Primary	Labourer, CDC	Block	Own	Pit	Tv, Radio	Community tap	7	5	33	6	7	1	Yes	Yes	Yes	Pos	40	11.4	36.8	None	4
THHC075	Dry	30	Married	Primary	Labourer, CDC	Block	Rent	Pit	Tv	Community tap	4	8	37	3	4	3 AND MORE	Yes	Yes	Yes	Pos	160	10.7	36.6	None	3
THHC076	Dry	31	Married	Tertiary	UPEC Worker	Block	Rent	Flushing	Tv	Private tap	2	2	20	0	1	0	Yes	Yes	Yes	Neg		10.6	36.3	None	3
THHC077	Dry	29	Married	Primary	Labourer, CDC	Block	Rent	Flushing	Tv	Community tap	3	2	21	1	2	0	Yes	Yes	Yes	Neg		11.5	36.1	None	4
THHC078	Dry	27	Married	Primary	Seamstress	Block	Rent	Flushing	Tv, Radio	Community tap	5	4	32	2	3	0	Yes	Yes	Yes	Pos	120	9.6	37.8	Current Fever	4
THHC079	Dry	32	Single	Secondary	Security Guard	Block	Rent	Pit	Tv, Radio	Community tap	3	7	33	1	3	3 AND MORE	Yes	Yes	Yes	Pos	400	11	35.7	None	4
